# Supplementary material for: Correction: The effect of job and personal demands and resources on healthcare workers’ wellbeing: A cross-sectional study
Source: PLoS One. 2026 Feb 10;21(2):e0342440. doi: 10.1371/journal.pone.0342440 (PMC12890126; doi:10.1371/journal.pone.0342440)
Supplement: S1 File — (XLSX) [file pone.0342440.s001.xlsx]

## Sheet: Main data
PROF	WRKSITE	CITY	COVIDPTS	EXP	NAT	MS	GEN	Age	HS	TMFAM	JD1	JD2	JD3	PD1	PD2	PD3	ORGS1	ORGS2	ORGS3	ORGS4	RES1	RES2	RES3	RES4	RES5	RES6	BURN1	BURN2	BURN3	BURN4	BURN5	BURN6	BURN7	WENG1	WENG2	WENG3	WELL1	WELL2	WELL3	WELL4	WELL5	WELL6
Health professional (physician, dentist, pharmacist, nurse, dietician, audiologist, optometrist, occupational/physical therapist)	Hospital	Dammam	Yes	>10 years	Non-Saudi	Married	Female	40 - 49 years	Live alone	<6 months	5	5	5	5	5	5	5	2	1	5	1	5	5	5	5	5	5	5	5	5	5	5	5	2	3	5	2	2	4	5	3	2
Health professional (physician, dentist, pharmacist, nurse, dietician, audiologist, optometrist, occupational/physical therapist)	Hospital	Riyadh	No	5 - 10 years	Saudi	Single	Female	30 - 39 years	Live with your family	Not applicable	2	2	3	1	1	1	4	4	4	5	3	2	3	4	3	3	3	2	3	4	2	2	4	4	3	3	4	4	4	2	4	2
Health professional (physician, dentist, pharmacist, nurse, dietician, audiologist, optometrist, occupational/physical therapist)	Hospital	Riyadh	No	5 - 10 years	Saudi	Single	Female	20 - 29 years	Live with your family	Not applicable	5	4	4	2	3	3	4	5	5	4	2	1	1	5	2	5	3	3	3	3	4	2	3	3	3	3	5	5	5	2	4	4
Health professional (physician, dentist, pharmacist, nurse, dietician, audiologist, optometrist, occupational/physical therapist)	Hospital	Dammam	Yes	<5 years	Saudi	Single	Female	20 - 29 years	Live with your family	Not applicable	5	1	3	1	1	1	5	1	1	3	1	1	5	2	3	1	1	5	5	1	4	1	1	1	4	1	1	5	5	5	4	5
Health associate professional (medical imaging technician, pharmacy technician, dental technician, optician, emergency medical technician)	Hospital	Riyadh	No	>10 years	Saudi	Married	Male	30 - 39 years	Live with your family	Not applicable	5	4	4	4	4	2	5	4	4	3	4	2	4	4	4	4	4	2	2	2	2	2	2	3	3	2	5	5	5	2	5	4
Health professional (physician, dentist, pharmacist, nurse, dietician, audiologist, optometrist, occupational/physical therapist)	Hospital	Riyadh	Yes	>10 years	Non-Saudi	Married	Female	30 - 39 years	Live with your family	<6 months	3	3	3	3	3	4	5	4	3	5	4	3	3	4	3	3	4	3	3	4	3	3	3	3	4	4	4	3	4	4	3	3
Health professional (physician, dentist, pharmacist, nurse, dietician, audiologist, optometrist, occupational/physical therapist)	Hospital	Riyadh	No	5 - 10 years	Saudi	Single	Male	30 - 39 years	Live with your family	Not applicable	4	4	4	1	3	1	3	1	1	1	3	3	3	3	3	3	3	4	3	4	4	4	4	2	1	3	1	1	3	3	2	1
Health professional (physician, dentist, pharmacist, nurse, dietician, audiologist, optometrist, occupational/physical therapist)	Hospital	Riyadh	No	5 - 10 years	Saudi	Married	Male	30 - 39 years	Live with your family	Not applicable	4	2	4	1	4	1	3	5	3	4	3	2	3	2	2	2	5	4	3	4	4	3	5	3	3	4	3	4	4	1	5	5
Health management and support personnel (managerial staff, social workers, information and technology, trade workers, cafeteria staff, clerical workers, human resources, environmental services)	Hospital	Dammam	No	5 - 10 years	Saudi	Single	Female	30 - 39 years	Live with your family	Not applicable	3	3	3	1	1	1	4	3	4	2	5	1	5	2	5	1	1	2	2	1	2	2	1	3	3	1	5	5	5	1	5	5
Health professional (physician, dentist, pharmacist, nurse, dietician, audiologist, optometrist, occupational/physical therapist)	Hospital	Riyadh	Yes	>10 years	Saudi	Single	Female	40 - 49 years	Live with your family	Not applicable	3	3	4	2	3	3	3	1	1	3	2	3	2	4	2	5	4	4	3	5	3	2	4	2	3	3	4	4	4	3	2	3
Health management and support personnel (managerial staff, social workers, information and technology, trade workers, cafeteria staff, clerical workers, human resources, environmental services)	Hospital	Riyadh	No	>10 years	Saudi	Married	Female	40 - 49 years	Live with your family	Not applicable	3	2	3	1	1	1	3	1	3	1	1	1	5	1	1	1	1	3	1	3	1	1	4	4	5	3	5	5	4	1	5	5
Health professional (physician, dentist, pharmacist, nurse, dietician, audiologist, optometrist, occupational/physical therapist)	Hospital	Dammam	Yes	>10 years	Non-Saudi	Married	Female	40 - 49 years	Live with your family	Not applicable	4	4	4	1	1	1	4	4	3	4	2	3	3	3	4	2	4	3	3	3	4	3	3	4	4	3	5	5	3	2	3	3
Health professional (physician, dentist, pharmacist, nurse, dietician, audiologist, optometrist, occupational/physical therapist)	Hospital	Dammam	Yes	<5 years	Saudi	Single	Female	20 - 29 years	Live with your family	Not applicable	5	5	4	2	2	5	4	1	4	5	4	5	4	3	3	2	4	5	3	3	5	3	5	3	2	1	5	5	4	5	4	4
Health management and support personnel (managerial staff, social workers, information and technology, trade workers, cafeteria staff, clerical workers, human resources, environmental services)	Hospital	Dammam	No	>10 years	Saudi	Single	Female	40 - 49 years	Live with your family	Not applicable	5	5	5	5	5	5	4	1	1	4	2	5	2	5	2	5	5	5	5	5	5	5	5	1	1	5	4	3	4	5	1	3
Health professional (physician, dentist, pharmacist, nurse, dietician, audiologist, optometrist, occupational/physical therapist)	Hospital	Riyadh	Yes	>10 years	Saudi	Married	Male	30 - 39 years	Live with your family	<6 months	5	4	5	3	4	3	5	4	4	1	2	4	2	3	4	4	5	5	5	5	5	4	5	4	4	5	3	4	2	1	2	2
Health professional (physician, dentist, pharmacist, nurse, dietician, audiologist, optometrist, occupational/physical therapist)	Hospital	Dammam	Yes	>10 years	Non-Saudi	Married	Female		Live alone	<6 months	5	4	4	2	2	1	5	2	2	5	4	2		1	1	2	4	3	3	4	4	2	4	4	5	4	1	2	5	2	1	4
Health professional (physician, dentist, pharmacist, nurse, dietician, audiologist, optometrist, occupational/physical therapist)	Primary Healthcare Clinic	Dammam	No	>10 years	Non-Saudi	Married	Female	>50 years	Live with your family	Not applicable	4	5	5	3	3	3	5	4	4	5	3	3	5	3	3	4	4	4	3	4	4	3	3	4	5	3	5	4	5	3	4	4
Health professional (physician, dentist, pharmacist, nurse, dietician, audiologist, optometrist, occupational/physical therapist)	Hospital	Dammam	Yes	>10 years	Non-Saudi	Married	Female	40 - 49 years	Live alone	Not applicable	5	5	5	5	5	5	5	1	2	4	2	5	5	5	2	4	5	5	5	5	5	5	5	1	2	5	2	2	3	5	2	2
Health professional (physician, dentist, pharmacist, nurse, dietician, audiologist, optometrist, occupational/physical therapist)	Hospital	Dammam	Yes	>10 years	Non-Saudi	Married	Female	30 - 39 years	Live with your family	6 months - 1 year	5	5	5	5	4	5	5	5	5	5	3	5	5	5	5	5	5	5	4	5	5	4	5	5	5	5	5	3	5	4	5	3
Health professional (physician, dentist, pharmacist, nurse, dietician, audiologist, optometrist, occupational/physical therapist)	Primary Healthcare Clinic	Dammam	Yes	<5 years	Saudi	Single	Male	20 - 29 years	Live with your family	Not applicable	5	5	5	1	2	2	5	5	3	3	5	3	4	3	4	1	5	5	3	5	5	4	5	3	4	5	4	5	4	2	5	5
Health professional (physician, dentist, pharmacist, nurse, dietician, audiologist, optometrist, occupational/physical therapist)	Hospital	Riyadh	Yes	>10 years	Saudi	Married	Male	>50 years	Live with your family	Not applicable	2	3	2	1	1	2	5	5	5	4	2	1	1	4	1	5	1	2	1	3	1	4	1	1	5	4	5	5	5	1	5	5
Health professional (physician, dentist, pharmacist, nurse, dietician, audiologist, optometrist, occupational/physical therapist)	Hospital	Jeddah	No	>10 years	Saudi	Married	Male	30 - 39 years	Live alone	Not applicable	5	5	5	4	4	4	3	5	1	1	3	4	3	3	3	3	5	5	4	5	5	4	5	3	5	4	5	3	5	1	4	4
Other health service provider (members of the armed forces, student intern, hospital volunteer)	Hospital	Dammam	No	5 - 10 years	Saudi	Married	Male	30 - 39 years	Live with your family	Not applicable	4	3	4	3	3	4	5	2	2	3	3	3	4	3	2	3	3	3	4	4	2	2	2	2	3	3	4	3	3	3	4	3
Health professional (physician, dentist, pharmacist, nurse, dietician, audiologist, optometrist, occupational/physical therapist)	Hospital	Riyadh	Yes	>10 years	Saudi	Married	Female	>50 years	Live with your family	Not applicable	2	1	1	2	2	2	5	4	4	4	4	2	4	1	3	1	3	1	1	2	1	1	3	4	5	5	5	5	4	1	5	5
Health professional (physician, dentist, pharmacist, nurse, dietician, audiologist, optometrist, occupational/physical therapist)	Hospital	Dammam	Yes	>10 years	Non-Saudi	Married	Male	>50 years	Live with your family	Not applicable	5	5	5	5	5	3	4	4	3	1	4	3	3	4	4	4	5	4	4	4	5	4	4	3	4	4	4	4	5	4	5	2
Personal care worker (nursing aide, dental aide, pharmacy aide, phlebotomist, patient care aide)	Hospital	Dammam	No	>10 years	Saudi	Married	Female	30 - 39 years	Live with your family	Not applicable	5	5	5	1	1	1	5	1	1	1	3	3	3	2	3	1	5	5	5	5	5	5	4	5	5	5	5	5	5	5	4	3
Health professional (physician, dentist, pharmacist, nurse, dietician, audiologist, optometrist, occupational/physical therapist)	Hospital	Al Ahsa	Yes	>10 years	Non-Saudi	Married	Female	40 - 49 years	Live alone	More than 1 year	5	5	5	4	5	5	5	3	2	5	5	4	4	5	4	5	5	4	5	5	5	5	4	5	4	5	5	3	5	4	5	4
Health management and support personnel (managerial staff, social workers, information and technology, trade workers, cafeteria staff, clerical workers, human resources, environmental services)	Hospital	Dammam	No	5 - 10 years	Saudi	Single	Male	30 - 39 years	Live with your family	Not applicable	5	5	5	3	1	3	4	2	1	2	4	4	4	2	2		4	5	2	5	4	4	5	2	3	5	5	4	3	3	4	3
Health management and support personnel (managerial staff, social workers, information and technology, trade workers, cafeteria staff, clerical workers, human resources, environmental services)	Hospital	Dammam	No	>10 years	Non-Saudi	Married	Female	40 - 49 years	Live with your family	Not applicable	2	3	2	2	3	3	4	5	5	4	3	3	3	3	3	3	4	4	4	4	4	4	3	2	2	2	5	3	5	3	3	3
Health professional (physician, dentist, pharmacist, nurse, dietician, audiologist, optometrist, occupational/physical therapist)	Hospital	Al Ahsa	Yes	>10 years	Non-Saudi	Married	Male	40 - 49 years	Live with your family	<6 months	3	3	4	2	3	2	5	5	5	4	3	3	4	3	3	2	4	4	2	2	2	3	3	3	3	3	5	4	3	3	4	4
Health professional (physician, dentist, pharmacist, nurse, dietician, audiologist, optometrist, occupational/physical therapist)	Hospital	Al Ahsa	Yes	>10 years	Non-Saudi	Married	Male	40 - 49 years	Live with your family	Not applicable	4	4	4	2	3	4	4	5	4	4	3	4	4	3	4	2	4	3	4	4	2	4	4	3	3	3	4	3	4	1	4	4
Health professional (physician, dentist, pharmacist, nurse, dietician, audiologist, optometrist, occupational/physical therapist)	Hospital	Jeddah	No	>10 years	Non-Saudi	Married	Female	40 - 49 years	Live with your family	Not applicable	3	4	3	1	1	1	5	4	4	5	4	1	3	3	1		5	2	1	1	1	1	2	3	3	5	3	4	5	1	3	4
Health management and support personnel (managerial staff, social workers, information and technology, trade workers, cafeteria staff, clerical workers, human resources, environmental services)	Hospital	Al Ahsa	No	>10 years	Saudi	Married	Male	30 - 39 years	Live with your family	Not applicable	5	4	3	4	4	5	4	3	2	3	4	4	2	3	4	4	4	4	4	4	3	2	4	3	4	4	4	1	5	5	3	4
Health management and support personnel (managerial staff, social workers, information and technology, trade workers, cafeteria staff, clerical workers, human resources, environmental services)	Hospital	Al Ahsa	No	>10 years			Male	40 - 49 years	Live alone	Not applicable	3	1	1	1	1	1	4	5	4	5	1	3	1	1	1	1	1	1	1	1	1	1	1	5	5	4	5	5	5	1	5	4
Health professional (physician, dentist, pharmacist, nurse, dietician, audiologist, optometrist, occupational/physical therapist)	Hospital	Al Ahsa	Yes	>10 years	Saudi	Married	Female	40 - 49 years	Live with your family	Not applicable	5	5	4	2	1	5	3	2	1	5	4	4	4	4	3	3	5	5	3	3	3	3	4	4	3	3	5	4	5	3	5	4
Other health service provider (members of the armed forces, student intern, hospital volunteer)	Hospital	Al Ahsa	Yes	>10 years	Saudi	Married	Male	40 - 49 years	Live with your family	Not applicable	5	5	5	5	5	5	5	2	1	3	5	5	1	5	4	5	5	5	5	5	5	5	5	1	1	5	3	1	3	5	2	1
Health professional (physician, dentist, pharmacist, nurse, dietician, audiologist, optometrist, occupational/physical therapist)	Hospital	Al Ahsa	Yes	>10 years	Non-Saudi	Single	Female	40 - 49 years	Live alone	<6 months	4	2	3	2	2	5	5	5	3	4	4	3	4	2	2	2	2	2	1	2	1	2	1	1	5	1	5	5	5	1	5	5
Health management and support personnel (managerial staff, social workers, information and technology, trade workers, cafeteria staff, clerical workers, human resources, environmental services)	Hospital	Dammam	No	>10 years	Non-Saudi	Married	Female	>50 years	Live with your family	Not applicable	2	2	2	1	1	1	1	5	3	5	1	3	4	5	4	3	3	1	1	1	1	1	1	2	5	4	5	5	5	3	5	3
Health professional (physician, dentist, pharmacist, nurse, dietician, audiologist, optometrist, occupational/physical therapist)	Hospital	Al Ahsa	Yes	>10 years	Non-Saudi	Married	Female	>50 years	Live alone	6 months - 1 year	5	5	3	4	2	4	2	4	3	5	2	5	3	5	5	2	5	4	5	4	5	5	5	1	3	3	4	1	3	2	2	2
Health professional (physician, dentist, pharmacist, nurse, dietician, audiologist, optometrist, occupational/physical therapist)	Hospital	Jeddah	Yes	>10 years	Saudi	Married	Male	30 - 39 years	Live with your family	Not applicable	5	3		1	3	3	5	5	5	5	3	3	3	1	3	3	3	1	1	3	1	1	1	5	5	3	5	5	5	1	5	5
Health professional (physician, dentist, pharmacist, nurse, dietician, audiologist, optometrist, occupational/physical therapist)	Hospital	Al Ahsa	Yes	>10 years	Non-Saudi	Single	Female	>50 years	Live alone	More than 1 year	5	5	4	4	3	5	5	5	4	4	4	3	3	1	1	3	5	4	3	3	4	3	1	3	4	4	5	5	5	5	3	5
Health management and support personnel (managerial staff, social workers, information and technology, trade workers, cafeteria staff, clerical workers, human resources, environmental services)	Hospital	Al Ahsa	Yes	>10 years	Saudi	Married	Male	40 - 49 years	Live with your family	Not applicable	3	3	3	1	3	3	2	3	3	3	3	2	2	2	3	2	3	2	3	3	3	2	3	2	3	3	3	2	2	2	3	3
Health professional (physician, dentist, pharmacist, nurse, dietician, audiologist, optometrist, occupational/physical therapist)	Hospital	Jeddah	Yes	5 - 10 years	Saudi	Married	Male	30 - 39 years	Live with your family	Not applicable	1	3	4	3	3	4	3	3	4	2	2	3	2	2	4	2	3	5	4	4	3	5	4	4	4	3	4	4	3	4	4	4
Health professional (physician, dentist, pharmacist, nurse, dietician, audiologist, optometrist, occupational/physical therapist)	Hospital	Al Ahsa	Yes	>10 years	Non-Saudi	Married	Male	>50 years	Live alone	<6 months	5	4	5	4	4	4	5	5	3	5	5	4	2	4	4	5	5	4	4	4	4	4	3	3	4	3	3	3	4	3	4	4
Health management and support personnel (managerial staff, social workers, information and technology, trade workers, cafeteria staff, clerical workers, human resources, environmental services)	Primary Healthcare Clinic	Dammam	No	<5 years	Saudi	Single	Female	30 - 39 years	Live alone	More than 1 year	5	5	5	5	5	3	3	1	1	1	1	5	1	5	3	3	5	5	5	5	5	5	5	1	1	3	1	1	1	5	2	1
Health professional (physician, dentist, pharmacist, nurse, dietician, audiologist, optometrist, occupational/physical therapist)	Hospital	Madinah	Yes	>10 years	Non-Saudi	Married	Female	40 - 49 years	Live alone	6 months - 1 year	3	1	4	1	1	2	5	3	3	5	3	1	3	1	3	1	1	2	2	3	1	4	2	3	4	3	5	4	4	1	5	4
Health professional (physician, dentist, pharmacist, nurse, dietician, audiologist, optometrist, occupational/physical therapist)	Hospital	Riyadh	No	>10 years	Saudi	Single	Female	30 - 39 years	Live with your family	Not applicable	4	4	4	2	2	2	4	2	1	4	4	3	4	4	1	2	4	5	5	4	5	3	3	3	3	3	4	3	4	3	2	2
Health professional (physician, dentist, pharmacist, nurse, dietician, audiologist, optometrist, occupational/physical therapist)	Hospital	Riyadh	No	5 - 10 years	Saudi	Married	Female	30 - 39 years	Live with your family	6 months - 1 year	1	5	1	5	5	5	5	5	1	5	1	5	1	5	5	5	5	5	5	5	5	5	5	1	1	3	1	1	1	5	1	1
Health associate professional (medical imaging technician, pharmacy technician, dental technician, optician, emergency medical technician)	Primary Healthcare Clinic	Jeddah	No	>10 years	Saudi	Married	Male	30 - 39 years	Live alone	Not applicable	2	1	1	5	1	2	4	3	3	4	4	1	5	1	2	3	3	2	3	3	5	1	4	2	2	3	5	5	3	5	5	5
Health management and support personnel (managerial staff, social workers, information and technology, trade workers, cafeteria staff, clerical workers, human resources, environmental services)	Hospital	Al Ahsa	Yes	>10 years	Saudi	Married	Male	>50 years	Live with your family	<6 months	5	5	5	5	5	5	5	3	1	2	1	5	1	5	5	5	5	5	5	5	5	5	5	1	1	5	1	1	1	5	1	1
Health professional (physician, dentist, pharmacist, nurse, dietician, audiologist, optometrist, occupational/physical therapist)	Hospital	Al Ahsa	No	5 - 10 years	Saudi	Married	Female	30 - 39 years	Live with your family	Not applicable	5	4	4	4	3	4	5	4	3	4	4	5	4	3	2	4	4	5	5	4	5	3	5	5	3	4	3	5	3	2	4	4
Health professional (physician, dentist, pharmacist, nurse, dietician, audiologist, optometrist, occupational/physical therapist)	Hospital	Al Ahsa	Yes	>10 years	Saudi	Married	Female	30 - 39 years	Live with your family	Not applicable	3	3	4	2	2	2	5	5	4	3	3	2	2	2	2	3	3	3	3	4	3	4	2	4	3	4	4	4	4	3	4	4
Health management and support personnel (managerial staff, social workers, information and technology, trade workers, cafeteria staff, clerical workers, human resources, environmental services)	Hospital	Madinah	No	5 - 10 years	Saudi	Married	Male	40 - 49 years	Live with your family	Not applicable	3	3	5	3	3	3	5	4	5	3	4	3	5	1	1	3	3	1	1	1	2	3	4	3	1	5	5	5	5	1	5	4
Health management and support personnel (managerial staff, social workers, information and technology, trade workers, cafeteria staff, clerical workers, human resources, environmental services)	Hospital	Al Ahsa	Yes	>10 years	Saudi	Married	Male	30 - 39 years	Live with your family	Not applicable	5	5	5	1	1	1	1	1	1	5	1	5	5	5	1	1	5	5	5	5	5	5	5	5	1	5	5	5	5	5	1	1
Health professional (physician, dentist, pharmacist, nurse, dietician, audiologist, optometrist, occupational/physical therapist)	Hospital	Jeddah	Yes	5 - 10 years	Saudi	Married	Female	30 - 39 years	Live with your family	Not applicable	4	3	4	2	2	3	4	3	3	3	2	3	3	4	3	3	3	3	3	3	4	3	3	3	3	3	3	3	3	3	4	4
Health management and support personnel (managerial staff, social workers, information and technology, trade workers, cafeteria staff, clerical workers, human resources, environmental services)	Hospital	Riyadh	No	>10 years	Non-Saudi	Married	Female	40 - 49 years	Live with your family	Not applicable	1	1	1	1	1	1	4	5	3	5	2	2	5	2	1	1	1	2	1	2	1	1	1	3	4	1	5	4	5	1	4	4
Health management and support personnel (managerial staff, social workers, information and technology, trade workers, cafeteria staff, clerical workers, human resources, environmental services)	Primary Healthcare Clinic	Riyadh	No	>10 years	Saudi	Married	Male	40 - 49 years	Live with your family	Not applicable	5	4	4	1	3	1	3	3	3	4	5	1	3	5	5	2	2	3	3	3	3	3	3	3	3	3	3	5	3	3	3	3
Personal care worker (nursing aide, dental aide, pharmacy aide, phlebotomist, patient care aide)	Hospital	Al Ahsa	No	<5 years	Saudi	Single	Male	30 - 39 years	Live alone	6 months - 1 year	5	5	5	3	2	3	5	5	3	3	4	3	3	4	4	4	5	5	5	5	5	5	1	3	3	5	5	3	4	1	5	5
Health professional (physician, dentist, pharmacist, nurse, dietician, audiologist, optometrist, occupational/physical therapist)	Hospital	Dammam	Yes	>10 years	Saudi	Married	Male	40 - 49 years	Live with your family	Not applicable	5	5	5	1	1	1	5	5	5	5	3	3	3	3	3	1	4	5	1	5	1	3	3	5	5	5	5	5	5	1	5	5
Health professional (physician, dentist, pharmacist, nurse, dietician, audiologist, optometrist, occupational/physical therapist)	Hospital	Dammam	Yes	<5 years	Saudi	Single	Male	20 - 29 years	Live alone	<6 months	5	3	3	5	3	3	5	3	1	1	5	3	4	3	3	3	4	3	1	3	4	1	1	3	3	3	5	5	5	3	3	5
Other health service provider (members of the armed forces, student intern, hospital volunteer)	Primary Healthcare Clinic	Jeddah	No	5 - 10 years	Saudi	Single	Female	30 - 39 years	Live with your family	Not applicable	5	4	3	2	2	3	5	5	3	5	3	3	3	4	3	3	3	2	1	2	2	1	3	3	3	3	5	5	5	5	5	5
Health professional (physician, dentist, pharmacist, nurse, dietician, audiologist, optometrist, occupational/physical therapist)	Hospital	Madinah	No	>10 years	Non-Saudi	Married	Female	40 - 49 years	Live alone	<6 months	2	2	2	4	2	4	5	3	2	4	2	2	3	2	3	5	3	2	2	2	4	4	4	2	3	3	3	2	4	2	3	3
Health associate professional (medical imaging technician, pharmacy technician, dental technician, optician, emergency medical technician)	Hospital	Dammam	Yes	>10 years	Non-Saudi	Married	Male	30 - 39 years	Live with your family	More than 1 year	5	5	5	5	5	5	5	1	1	5	1	5	1	5	5	5	5	5	5	1	5	5	5	5	1	5	5	1	5	5	3	3
Health professional (physician, dentist, pharmacist, nurse, dietician, audiologist, optometrist, occupational/physical therapist)	Primary Healthcare Clinic	Riyadh	Yes	>10 years	Saudi	Married			Live with your family	Not applicable	4	3	5	3	3	4	4	5	4	5	3	5	4	4	4	3	5	3	3	3	2	3	3	2	4	3	4	4	3	1	5	4
Health management and support personnel (managerial staff, social workers, information and technology, trade workers, cafeteria staff, clerical workers, human resources, environmental services)	Hospital	Al Ahsa	Yes	>10 years	Non-Saudi	Single	Male	>50 years	Live alone	<6 months	4	4	4	2	2	3	4	5	5	5	5	1	5	3	4	2	3	3	2	3	1	2	2	3	5	4	5	5	5	2	5	5
Health professional (physician, dentist, pharmacist, nurse, dietician, audiologist, optometrist, occupational/physical therapist)	Hospital	Al Ahsa	No	>10 years	Saudi	Married	Female	40 - 49 years	Live with your family	Not applicable	5	5	5	4	5	4	5	4	1	3	3	5		5	2	3	5	5	5	5	5	5	5	3	3	5	4	3	4	5	3	3
Other health service provider (members of the armed forces, student intern, hospital volunteer)	Hospital	Al Ahsa	Yes	5 - 10 years	Saudi	Married	Male	30 - 39 years	Live with your family	Not applicable	5	5	5	3	2	4	5	2	4	5	4	3	4	2	2	4	5	5	5	5	2	3	4	4	4	5	5	3	5	4	4	2
Health professional (physician, dentist, pharmacist, nurse, dietician, audiologist, optometrist, occupational/physical therapist)	Hospital	Al Ahsa	Yes	>10 years	Non-Saudi	Married	Female	40 - 49 years	Shared accommodation with non-relative	More than 1 year	5	5	5	4	3	4	4	3	3	4	3	4	4	2	4	3	4	4	5	4	4	5	4	4	4	5	4	4	4	3	3	5
Health professional (physician, dentist, pharmacist, nurse, dietician, audiologist, optometrist, occupational/physical therapist)	Hospital	Al Ahsa	Yes	>10 years	Non-Saudi	Single	Female	40 - 49 years	Shared accommodation with non-relative	6 months - 1 year	5	5	5	5	5	3	1	3	2	5	1	3	3	1	3	3	5	5	5	5	5	5	2	4	2	3	3	3	5	5	4	4
Health associate professional (medical imaging technician, pharmacy technician, dental technician, optician, emergency medical technician)	Hospital	Al Ahsa	No	>10 years	Non-Saudi	Married	Female	40 - 49 years	Live with your family	Not applicable	5	5	5	3	2	2	5	5	4	5	4	3	4	3	2	2	5	2	3	3	3	2	2	3	5	4	5	5	5	2	4	4
Personal care worker (nursing aide, dental aide, pharmacy aide, phlebotomist, patient care aide)	Hospital	Al Ahsa	Yes	>10 years	Saudi	Married	Male	40 - 49 years	Live with your family	Not applicable	5	4	5	4	5	5	4	4	3	2	4	4	5	4	4	4	3	3	3	4	4	4	5	4	4	4	4	2	4	3	3	5
Health professional (physician, dentist, pharmacist, nurse, dietician, audiologist, optometrist, occupational/physical therapist)	Hospital	Dammam	Yes	>10 years	Non-Saudi	Married	Male	>50 years	Live with your family	Not applicable	5	5	5	2	2	2	5	5	4	4	3	4	3	4	4	4	5	5	4	4	4	4	3	2		4	4	5	5	5	5	4
Health professional (physician, dentist, pharmacist, nurse, dietician, audiologist, optometrist, occupational/physical therapist)	Hospital	Al Ahsa	No	>10 years	Saudi	Single	Female	40 - 49 years	Live with your family	Not applicable	5	5	5	5	5	5	5	5	5	5	5	5	4	4	5	4	4	5	4	5	5	5	3	5	4	5	3	3	5	5	4	4
Health professional (physician, dentist, pharmacist, nurse, dietician, audiologist, optometrist, occupational/physical therapist)	Hospital	Al Ahsa	No	>10 years	Saudi	Married	Male	40 - 49 years	Live with your family	Not applicable	5	5	5	3	1	5	5	5	4	5	5	5	5	4	1	3	5	5	5	4	3	2	5	4	5	5	5	3	5	4	5	4
Health associate professional (medical imaging technician, pharmacy technician, dental technician, optician, emergency medical technician)	Hospital	Madinah	No	<5 years	Non-Saudi	Married	Female	40 - 49 years	Shared accommodation with non-relative	Not applicable	5	4	4	3	3	3	5	4	3	5	3	3	4	3	3	3	4		2	3	2	2	3	3	4	3	5	5		2	4	5
Health professional (physician, dentist, pharmacist, nurse, dietician, audiologist, optometrist, occupational/physical therapist)	Hospital	Al Ahsa	No	<5 years	Saudi	Single	Female	20 - 29 years	Live with your family	<6 months	3	4	2	4	2	2	5	4	3	3	3	3	2	2	3	3	5	3	3	3	5	3	4	3	3	3	5	4	4	5	3	3
Health professional (physician, dentist, pharmacist, nurse, dietician, audiologist, optometrist, occupational/physical therapist)	Hospital	Dammam	Yes	>10 years	Non-Saudi	Married	Male	40 - 49 years	Live with your family	Not applicable	5	4	5	1	2	2	4	5	3	5	5	3	5	3	5	2	2	2	2	4	1	2	3	3	2	3	4	4	2	4	3	3
Health professional (physician, dentist, pharmacist, nurse, dietician, audiologist, optometrist, occupational/physical therapist)	Hospital	Madinah	No	>10 years	Non-Saudi	Married	Female	>50 years	Live alone	<6 months	5	3	3	3	3	4	5	4	5	5	5	2	4	3	4	3	4	2	3	2	2	2	2	3	3	3	4	4	5	1	3	4
Health professional (physician, dentist, pharmacist, nurse, dietician, audiologist, optometrist, occupational/physical therapist)	Hospital	Al Ahsa	No	>10 years	Non-Saudi	Married	Female	40 - 49 years	Live alone	More than 1 year	5	5	5	4	2	4	5	4	4	5	4	4	4	3	4	3	5	3	3	3	3	2	3	3	3	4	4	5	5	2	4	5
Other health service provider (members of the armed forces, student intern, hospital volunteer)	Hospital	Al Ahsa	No	5 - 10 years	Saudi	Married	Male	30 - 39 years	Live with your family	Not applicable	3	2	3	5	2	4	1	3	4	3	4	1	5	1	1	1	2	3	1	2	3	4	3	4	3	3	5	5	5	1	5	5
Health management and support personnel (managerial staff, social workers, information and technology, trade workers, cafeteria staff, clerical workers, human resources, environmental services)	Hospital	Dammam	No	>10 years	Saudi	Married	Male	30 - 39 years	Live with your family	Not applicable	5	5	5	3	4	5	5	2	5	5	1	5	1	5	4	1	5	5	3	5	5	5	5	2	4	5	2	5	5	4	3	3
Health professional (physician, dentist, pharmacist, nurse, dietician, audiologist, optometrist, occupational/physical therapist)	Hospital	Riyadh	Yes	<5 years	Saudi	Single	Female	20 - 29 years	Live with your family	<6 months	4	4	4	4	4	5	3	2	3	1	3	4	1	5	5	4	5	5	4	5	5	4	3	3	3	4	3	3	4	3	3	3
Health professional (physician, dentist, pharmacist, nurse, dietician, audiologist, optometrist, occupational/physical therapist)	Hospital	Madinah	No	5 - 10 years	Non-Saudi	Married	Female	>50 years	Shared accommodation with non-relative	Not applicable	2	5	3	1	3	1	5	4	4	4	2	2	2	1	2	1	2	3	1	3	3	2	2	3	3	3	1	3	3	1	3	3
Health management and support personnel (managerial staff, social workers, information and technology, trade workers, cafeteria staff, clerical workers, human resources, environmental services)	Hospital	Madinah	No	>10 years	Non-Saudi		Male	30 - 39 years	Shared accommodation with non-relative	<6 months	3	4	3	3	3	3	3	3	4	3	4	3	4	3	3	3	5	3	3	3	3	3	3	3	3	3	3	3	3	3	3	3
Health professional (physician, dentist, pharmacist, nurse, dietician, audiologist, optometrist, occupational/physical therapist)	Hospital	Al Ahsa	No	<5 years	Saudi	Single	Female	20 - 29 years	Live with your family	Not applicable	5	5	5	3	1	1	5	4	2	4	3	3	2	4	4	3	5	3	3	5	3	4	4	2	2	3	2	2	2	1	1	2
Health professional (physician, dentist, pharmacist, nurse, dietician, audiologist, optometrist, occupational/physical therapist)	Hospital	Al Ahsa	Yes	>10 years	Non-Saudi	Married	Male	30 - 39 years	Live with your family	Not applicable	5	5	5	5	5	5	4	5	4	5	5	5	2	4	3	4	5	5	5	5	5	5	4	5	5	5	5	2	5	5	4	4
Health associate professional (medical imaging technician, pharmacy technician, dental technician, optician, emergency medical technician)	Hospital	Al Ahsa	Yes	>10 years	Non-Saudi	Single	Male	40 - 49 years	Shared accommodation with non-relative	6 months - 1 year	5	3	4	2	1	5	5	4	3	4	4	3	4	3	3	2	5	1	2	3	1	1	5	2		3	5	5	5	1	5	5
Health professional (physician, dentist, pharmacist, nurse, dietician, audiologist, optometrist, occupational/physical therapist)	Hospital	Al Ahsa	Yes	>10 years	Non-Saudi	Married	Male	30 - 39 years	Live with your family	Not applicable	4	5	5	3	4	4	5	4	2	4	2		3	2	3	3	4	3	3	3	3	3	5	3	2	4	3	2	3	4	4	5
Health management and support personnel (managerial staff, social workers, information and technology, trade workers, cafeteria staff, clerical workers, human resources, environmental services)	Primary Healthcare Clinic	Jeddah	Yes	>10 years	Saudi	Married	Male	30 - 39 years	Live with your family	6 months - 1 year	5	5	5	1	3	5	5	5	5	5	5	3	5	1	3	4	3	5	1	5	3	3	5	5	5	5	5	5	5	3	5	5
Health associate professional (medical imaging technician, pharmacy technician, dental technician, optician, emergency medical technician)	Primary Healthcare Clinic	Dammam	No	>10 years	Saudi	Married		40 - 49 years	Live with your family	Not applicable	5	5	3	5	5	5	5	5	5	3	5	5	5	3	5	3	5	3	3	3	3	3	3	3	3	3	4	4	3	4	3	1
Health professional (physician, dentist, pharmacist, nurse, dietician, audiologist, optometrist, occupational/physical therapist)	Hospital	Riyadh	Yes	5 - 10 years	Saudi	Single	Female	30 - 39 years	Live with your family	Not applicable	3	5	5	3	2	4	2	1	1	3	2	5	1	5	2	5	5	4	4	3	4	4	4	3	2	3	4	3	5	4	1	1
Health professional (physician, dentist, pharmacist, nurse, dietician, audiologist, optometrist, occupational/physical therapist)	Hospital	Al Ahsa	Yes	<5 years	Saudi	Single	Female	20 - 29 years	Shared accommodation with non-relative	Not applicable	5	4	5	3	3	4	3	2	2	3	3	2	4	3	2	3	5	4	5	4	4	2	5	3	3	3	3	4	3	4	3	2
Health professional (physician, dentist, pharmacist, nurse, dietician, audiologist, optometrist, occupational/physical therapist)	Hospital	Al Ahsa	Yes	>10 years	Non-Saudi	Married	Female	30 - 39 years	Shared accommodation with non-relative	<6 months	5	5	5	3	5	3	4	4	3	4	2	4	2	5	3	3	5	5	5	5	5	5	5	5	2	5	3	2	3	4	3	1
Health associate professional (medical imaging technician, pharmacy technician, dental technician, optician, emergency medical technician)	Hospital	Al Ahsa	No	>10 years	Non-Saudi	Married	Female	40 - 49 years	Live with your family	More than 1 year	5	4	4	1	1	1	5	5	4	5	5	1	5	1	1	3	1	1	1	2	1	1	1	5	5	5	5	5	5	1	5	5
Personal care worker (nursing aide, dental aide, pharmacy aide, phlebotomist, patient care aide)	Hospital	Al Ahsa	Yes	>10 years	Non-Saudi	Married	Female	>50 years	Live alone	More than 1 year	4	4	4	4	4	5	5	3	4	4	4	4	4	4	4	4	5	4	4		4	4	4	4	4	4	4	4	4	3	3	4
Health professional (physician, dentist, pharmacist, nurse, dietician, audiologist, optometrist, occupational/physical therapist)	Hospital	Dammam	Yes	>10 years	Saudi	Married	Female	40 - 49 years	Live with your family	Not applicable	4	3	2	2	2	3	5	4	4	3	1	2	4	2	2	2	3	2	2	2	2	2	4	2	4	3	5	5	5	3	5	3
Personal care worker (nursing aide, dental aide, pharmacy aide, phlebotomist, patient care aide)	Hospital	Madinah	No	>10 years	Non-Saudi	Married	Male	30 - 39 years	Live with your family	Not applicable	4	4	3	2	3	4	4	4	3	3	2	4	4	2	2	2	3	2	2	3	2	3	3	3	2	3	4	4	4	2	4	4
Other health service provider (members of the armed forces, student intern, hospital volunteer)	Hospital	Al Ahsa	Yes	>10 years	Saudi	Married	Female	40 - 49 years	Live with your family	Not applicable	4	3	3	4	3	2	5	4	4	4	3	2	3	3	3		4	3	4	3	3	3	3	3	3	3	3	4	4	3	3	3
Personal care worker (nursing aide, dental aide, pharmacy aide, phlebotomist, patient care aide)	Hospital	Al Ahsa	Yes	>10 years	Non-Saudi	Single	Female	40 - 49 years	Shared accommodation with non-relative	Not applicable	4	4	4	4	4	4	4	4	4	3	4	4	4	4	4	4	4	3	3	5	4	4	4	4	3	4	3	4	4	4	3	4
Health management and support personnel (managerial staff, social workers, information and technology, trade workers, cafeteria staff, clerical workers, human resources, environmental services)	Primary Healthcare Clinic	Jeddah	No	>10 years	Non-Saudi	Married	Male	>50 years	Shared accommodation with non-relative	6 months - 1 year	1	2	3	2	1	1	5	5	5	5	4	1	5	5	2	1	1	1	1	1	1	1	1	1	5	3	5	5	5	1	5	5
Health professional (physician, dentist, pharmacist, nurse, dietician, audiologist, optometrist, occupational/physical therapist)	Hospital	Al Ahsa	Yes	>10 years	Non-Saudi	Single	Female	30 - 39 years	Shared accommodation with non-relative	6 months - 1 year	5	4	4	4	2	2	5	4	2	4	3	2	3	5	3	2	4	3	4	4	3	4	4	2	3	4	3	2	4	2	2	2
Health professional (physician, dentist, pharmacist, nurse, dietician, audiologist, optometrist, occupational/physical therapist)	Hospital	Riyadh	No	5 - 10 years	Non-Saudi	Married	Female	30 - 39 years	Live with your family	<6 months	5	5	5	4	3	4	5	3	1	5	3	4	4	5	4	3	5	5	4	3	3	3	3	2	3	4	4	4	4	1	4	4
Personal care worker (nursing aide, dental aide, pharmacy aide, phlebotomist, patient care aide)	Hospital	Al Ahsa	Yes	>10 years	Saudi	Married	Female	30 - 39 years	Live with your family	Not applicable	5	4	4	1	1	1	4	1	2	5	1	1	1	1	4	1	2	4	4	2	1	2	1	2	5	5	5	5	5	1	5	5
Health professional (physician, dentist, pharmacist, nurse, dietician, audiologist, optometrist, occupational/physical therapist)	Hospital	Madinah	No	>10 years	Non-Saudi	Married	Female	30 - 39 years	Live with your family	More than 1 year	4	4	4	3	4	4	4	3	2	1	3	3	3	2	2	4	4	3	3	3	3	3	3	3	3	3	4	4	3	1	3	4
Health professional (physician, dentist, pharmacist, nurse, dietician, audiologist, optometrist, occupational/physical therapist)	Hospital	Al Ahsa	Yes	>10 years	Non-Saudi	Married	Female	>50 years	Live alone	More than 1 year	5	5	5	3	4	4	4	3	4	4	4	4		4	4	4	5	4	3	5	3	3	4	4	4	4	4	3	4	2	4	4
Health professional (physician, dentist, pharmacist, nurse, dietician, audiologist, optometrist, occupational/physical therapist)	Hospital	Al Ahsa	Yes	5 - 10 years	Non-Saudi	Married	Female	>50 years	Shared accommodation with non-relative	6 months - 1 year	5	4	4	2	2	4	4	5	4	4	5	3	5	4	5	3	5	4	3	3	3	3	3	4	5	5	5	5	5	2	5	5
Health professional (physician, dentist, pharmacist, nurse, dietician, audiologist, optometrist, occupational/physical therapist)	Hospital	Madinah	Yes	>10 years	Non-Saudi	Married	Female	30 - 39 years	Shared accommodation with non-relative	<6 months	4	4	4	3	2	2	5	4	3	3	3	2	2	3	3	3	4	4	4	3	3	2	3	4	3	3	4	4	4	1	1	3
Health management and support personnel (managerial staff, social workers, information and technology, trade workers, cafeteria staff, clerical workers, human resources, environmental services)	Hospital	Dammam	No	>10 years	Saudi	Single	Female	40 - 49 years	Live alone	6 months - 1 year	1	1	1	5	5	5	5	5	1	3	2	5	5	4	2	5	5	1	1	3	3	3	5	4	1	1	3	3	5	1	2	2
Health management and support personnel (managerial staff, social workers, information and technology, trade workers, cafeteria staff, clerical workers, human resources, environmental services)	Hospital	Al Ahsa	No	>10 years	Saudi	Married	Female	30 - 39 years	Live with your family	Not applicable	1	5	5	5	5	5	1	1	1	5	1	5	5	5	5	5	5	5	5	5	5	5	5	5	5	5	5	5	5	5	5	5
Health professional (physician, dentist, pharmacist, nurse, dietician, audiologist, optometrist, occupational/physical therapist)	Hospital	Riyadh	Yes	>10 years	Non-Saudi	Single	Male	30 - 39 years	Shared accommodation with non-relative	6 months - 1 year	2	2	1	2	2	3	5	5	5	5	4	3	3	3	3	3	4	1	2	1	1	1		3	5	4	5	5	4	1	4	5
Health professional (physician, dentist, pharmacist, nurse, dietician, audiologist, optometrist, occupational/physical therapist)	Hospital	Madinah	No	>10 years	Non-Saudi	Married	Female	40 - 49 years	Live with your family	Not applicable	3	3	3	3	2	4	3	3	3	3	2	3		3	3	3	3	3	3	3	3	3	3	3	3	3	3	3	3	4	3	3
Health management and support personnel (managerial staff, social workers, information and technology, trade workers, cafeteria staff, clerical workers, human resources, environmental services)	Hospital	Dammam	No	>10 years	Saudi	Married	Female	30 - 39 years	Live with your family	Not applicable	5	5	5	2	3	3	2	3	2	3	3	5	2	2	2	3	5	5	4	5	4	5	3	1	1	4	5	4	5	1	3	3
Personal care worker (nursing aide, dental aide, pharmacy aide, phlebotomist, patient care aide)	Hospital	Al Ahsa	No	>10 years	Non-Saudi	Married	Female	>50 years	Shared accommodation with non-relative	More than 1 year	3	4	4	3	1	4	4	4	4	5	3	1	4	3	1	3	3	3	1	3	1	4	3	4	3	3	4	4	3	1	4	4
Health professional (physician, dentist, pharmacist, nurse, dietician, audiologist, optometrist, occupational/physical therapist)	Hospital	Madinah	No	>10 years	Non-Saudi	Married	Female	30 - 39 years	Live with your family	Not applicable	5	4	4	2	2	4	3	3	2	5	3	4	3	4	2	3	3	3	3	3	4	2	2	3	3	3	4	4	4	2	5	4
Health professional (physician, dentist, pharmacist, nurse, dietician, audiologist, optometrist, occupational/physical therapist)	Hospital	Madinah	Yes	>10 years	Non-Saudi	Married	Female	30 - 39 years	Shared accommodation with non-relative	6 months - 1 year	5	4	5	3	3	4	5	2	3	4	3	3	3	3	3	3	5	4	4	3	3	3	3	3	3	3	3	3	3	2	3	3
Health professional (physician, dentist, pharmacist, nurse, dietician, audiologist, optometrist, occupational/physical therapist)	Hospital	Al Ahsa	Yes	>10 years	Non-Saudi	Married	Female	40 - 49 years	Shared accommodation with non-relative	More than 1 year	5	4	4	3	3	3	3	4	2	4	3	3	4	4	2	4	5	4	2	3	3	3	2	4	4		5	4	4	2	5	4
Health professional (physician, dentist, pharmacist, nurse, dietician, audiologist, optometrist, occupational/physical therapist)	Hospital	Al Ahsa	No	>10 years	Saudi	Married	Female	30 - 39 years	Live with your family	Not applicable	4	4	4	3	4	4	3	1	2	4	3	2	2	4	2	2	4	3	4	3	2	3	3	3	2	3	4	4	3	2	3	3
Health associate professional (medical imaging technician, pharmacy technician, dental technician, optician, emergency medical technician)	Hospital	Al Ahsa	Yes	>10 years	Saudi	Single	Female	30 - 39 years	Live with your family	Not applicable	5	5	5	1	1	5	5	5	2	3	2	5	1	5	3	4	5	5	1	5	1	5	5	5	5	3	3	2	5	5	1	2
Health professional (physician, dentist, pharmacist, nurse, dietician, audiologist, optometrist, occupational/physical therapist)	Hospital	Al Ahsa	Yes	5 - 10 years	Non-Saudi	Single	Female	20 - 29 years	Shared accommodation with non-relative	More than 1 year	3	4	3	3	3	3	3	3	2	3	3	3	2	3	3	3	3	4	4	3	4	3	2	3	3	3	3	2	3	3	3	3
Health professional (physician, dentist, pharmacist, nurse, dietician, audiologist, optometrist, occupational/physical therapist)	Hospital	Al Ahsa	Yes	5 - 10 years	Non-Saudi	Single	Female	20 - 29 years	Shared accommodation with non-relative	6 months - 1 year	5	5	5	3	3	3	3	3	2	3	3	3	3	5	3	1	5	5	5	3	4	5	5	5	2	3	5	5	3	5	2	2
Health professional (physician, dentist, pharmacist, nurse, dietician, audiologist, optometrist, occupational/physical therapist)	Hospital	Al Ahsa	Yes	<5 years	Saudi	Single	Female	20 - 29 years	Live with your family	Not applicable	5	5	5	5	4	4	5	3	4	5	4	3	3	2	5	3	5	5	4	4	4	4	5	4	3	3	5	3	4	3	5	4
Health professional (physician, dentist, pharmacist, nurse, dietician, audiologist, optometrist, occupational/physical therapist)	Hospital	Madinah	Yes	>10 years	Non-Saudi	Single	Female	30 - 39 years	Shared accommodation with non-relative	More than 1 year	5	5	5	5	3	3	4	3	1	2	3	4	3	3	4	3	5	5	5	5	5	5	3	3	3	5	5	3	5	5	3	1
Health professional (physician, dentist, pharmacist, nurse, dietician, audiologist, optometrist, occupational/physical therapist)	Hospital	Dammam	Yes	5 - 10 years	Non-Saudi		Female	20 - 29 years	Live alone	6 months - 1 year	4	4	5	3	2	2	4	2	2	4	3	2	2	3	4	2	4	4	4	5	4	4	4	3	5	5	4	5	5	1	5	5
Health professional (physician, dentist, pharmacist, nurse, dietician, audiologist, optometrist, occupational/physical therapist)	Hospital	Al Ahsa	No	<5 years	Saudi	Single	Female	20 - 29 years	Live with your family	Not applicable	2	3	2	2	1	5	4	5	5	3	3	2	5	4	3	2	2	1	1	3	2	1	3	3	1	3	5	5	3	1	5	5
Health professional (physician, dentist, pharmacist, nurse, dietician, audiologist, optometrist, occupational/physical therapist)	Hospital	Dammam	Yes	5 - 10 years	Saudi	Married	Male	30 - 39 years	Live with your family	<6 months	4	4	4	2	3	2	5	2	4	4	3	2	2	4	3	3	5	4	2	5	4	3	5	3	5	4	5	4	5	4	3	3
Personal care worker (nursing aide, dental aide, pharmacy aide, phlebotomist, patient care aide)	Hospital	Al Ahsa	No	>10 years	Non-Saudi	Married	Female	>50 years	Shared accommodation with non-relative	6 months - 1 year	5	5	5	3	3	3	4	5	4	5	3	3	3	3	3	3	3	3	3	3	3	5	3	4	3	3	5	3	5	4	4	5
Health professional (physician, dentist, pharmacist, nurse, dietician, audiologist, optometrist, occupational/physical therapist)	Hospital	Al Ahsa	Yes	>10 years	Non-Saudi	Married	Female	40 - 49 years	Shared accommodation with non-relative	More than 1 year	5	5	5	4	4	5	3	4	3	5	4	4	4	4	5	5	5	5	5	4	5	5	5	5	4	4	5	5	5	4	5	4
Health professional (physician, dentist, pharmacist, nurse, dietician, audiologist, optometrist, occupational/physical therapist)	Hospital	Al Ahsa	Yes	>10 years	Non-Saudi	Married	Female	30 - 39 years	Live alone	<6 months	4	5	5	4	4	4	5	3	3	3	4	3	4	4	3		5	3	4	4	4	3	4	4	3	4	4	4	3	2	4	3
Health professional (physician, dentist, pharmacist, nurse, dietician, audiologist, optometrist, occupational/physical therapist)	Hospital	Madinah	Yes	5 - 10 years	Saudi	Married	Female	30 - 39 years	Live with your family	Not applicable	3	3	3	1	1	4	5	4	2	5	4	2	4	1	3	2	3	2	3	3	4	3	1	5	2	3	5	5	5	1	5	5
Health management and support personnel (managerial staff, social workers, information and technology, trade workers, cafeteria staff, clerical workers, human resources, environmental services)	Hospital	Al Ahsa	No	>10 years	Saudi	Married	Male	>50 years	Live with your family	Not applicable	5	5	5	3	3	3	5	5	3	5	3	5	3	5	3	3	3	3	5	3	5	3	5	1	2	5	1	1	3	5	3	2
Health professional (physician, dentist, pharmacist, nurse, dietician, audiologist, optometrist, occupational/physical therapist)	Hospital	Al Ahsa	Yes	5 - 10 years	Non-Saudi	Married	Male	30 - 39 years	Shared accommodation with non-relative	6 months - 1 year	5	5	5	4	3	3	3	4	3	4	3	3	3	3	3	3	5	5	5	5	5	5	3	2	2	3	3	2	3	4	2	3
Health professional (physician, dentist, pharmacist, nurse, dietician, audiologist, optometrist, occupational/physical therapist)	Hospital	Jeddah	No	>10 years	Saudi	Married	Male	>50 years	Live with your family	Not applicable	5	5	5	1	1	1	4	3	3	2	4	2	3	2	3	1	3	4	3	3	3	3	3	4	4	3	5	4	5	2	5	4
Health professional (physician, dentist, pharmacist, nurse, dietician, audiologist, optometrist, occupational/physical therapist)	Hospital	Dammam	No	>10 years	Non-Saudi	Single	Female	>50 years	Live alone	<6 months	5	4	4	4	3	4	5	3	2	5	2	3	2	4	3	3	5	3	4	4	3	4	3	3	3	4	5	5	5	4	3	5
Health management and support personnel (managerial staff, social workers, information and technology, trade workers, cafeteria staff, clerical workers, human resources, environmental services)	Hospital	Madinah	No	>10 years	Non-Saudi	Married	Female	40 - 49 years	Live with your family	More than 1 year	5	3	5	5	4	5	5	3	2	3	4	4	4	3	3	1	5	5	5	5	5	5	5	2	3	5	5	2	4	5	4	4
Health professional (physician, dentist, pharmacist, nurse, dietician, audiologist, optometrist, occupational/physical therapist)	Hospital	Madinah	Yes	>10 years	Non-Saudi	Married	Female	40 - 49 years	Live with your family	More than 1 year	3	4	4	3	3	4	4	3	3	4	3	3	2	3	3	3	4	3	3	3	4	3	3	3	3	3	2	2	3	2	2	3
Health professional (physician, dentist, pharmacist, nurse, dietician, audiologist, optometrist, occupational/physical therapist)	Hospital	Madinah	No	>10 years	Non-Saudi	Married		30 - 39 years	Live with your family	Not applicable	3	3	3	3	3	3	3	3	3	3	3	3	3		3	3	4	3	3	3	3	3	3	3	3	3	3	3	3	3	3	3
Health professional (physician, dentist, pharmacist, nurse, dietician, audiologist, optometrist, occupational/physical therapist)	Hospital	Madinah	No	>10 years	Non-Saudi	Married	Female	30 - 39 years	Live alone	<6 months	5	4	4	2	1	1	5	5	4	5	4	1	4	1	5	1	5	1	1	4	1	1	1	5	5	2	5	5	5	1	5	5
Health professional (physician, dentist, pharmacist, nurse, dietician, audiologist, optometrist, occupational/physical therapist)	Hospital	Madinah	Yes	>10 years	Non-Saudi	Married	Female	40 - 49 years	Live alone	6 months - 1 year	1	1	1	1	1	1	1	1	1	1	1	1	1	1	1	1	1	1	1	1	1	1	1	1	1	1	5	5	1	1	5	5
Health management and support personnel (managerial staff, social workers, information and technology, trade workers, cafeteria staff, clerical workers, human resources, environmental services)	Hospital	Al Ahsa	No	5 - 10 years	Saudi	Single	Female	30 - 39 years	Live with your family	Not applicable	3	3	3	3	3	3	3	3	4	4	3	3	3	3	3	3	3	3	3	3	3	3	2	3	2	3	3	5	3	2	5	4
Health professional (physician, dentist, pharmacist, nurse, dietician, audiologist, optometrist, occupational/physical therapist)	Hospital	Jeddah		>10 years	Non-Saudi	Married	Female	40 - 49 years	Shared accommodation with non-relative	6 months - 1 year	5	4	5	5	4	5	4	3	3	3	3	4	4	4	4	3	5	3	3	4	3	3	2	3	3	3	3	3	4	2	3	3
Health professional (physician, dentist, pharmacist, nurse, dietician, audiologist, optometrist, occupational/physical therapist)	Hospital	Madinah	Yes	>10 years	Non-Saudi	Married	Female	>50 years	Live with your family	Not applicable	5	4	5	2	3	3	5	3	4	4	3	3	4	3	3	3	3	3	2	3	2	2	3	3	3	3	5	5	4	2	5	5
Health professional (physician, dentist, pharmacist, nurse, dietician, audiologist, optometrist, occupational/physical therapist)	Hospital	Al Ahsa	Yes	5 - 10 years	Non-Saudi	Married	Male	30 - 39 years	Live with your family	<6 months	4	4	4	3	4	4	2	3	1	3	3	5	2	4	2	4	4	4	4	4	4	4	4	2	2	4	2	1	2	4	3	2
Health professional (physician, dentist, pharmacist, nurse, dietician, audiologist, optometrist, occupational/physical therapist)	Hospital	Madinah	Yes	<5 years	Non-Saudi	Single	Female	30 - 39 years	Live alone	More than 1 year	4	4	3	3	4	3	4	3	3	4	3	3	3	3	3	3	4	3	3	3	3	3	4	4	3	3	2	3	2	3	5	3
Health professional (physician, dentist, pharmacist, nurse, dietician, audiologist, optometrist, occupational/physical therapist)	Hospital	Jeddah	No	>10 years	Saudi	Married	Male	>50 years	Live with your family	Not applicable	4	3	3	2	3	3	2	4	4	4	3	2	4	3	2	3	2	3	3	3	3	3	3	3	2	2	5	4	4	2	4	3
Health professional (physician, dentist, pharmacist, nurse, dietician, audiologist, optometrist, occupational/physical therapist)	Hospital	Madinah	Yes	5 - 10 years	Non-Saudi	Single	Female	30 - 39 years	Shared accommodation with non-relative	More than 1 year	5	5	5	5	5	5	2	1	1	1	3	5	1	5	3	5	5	5	5	5	4	5	5	1	2	2	2	3	3	5	2	4
Health professional (physician, dentist, pharmacist, nurse, dietician, audiologist, optometrist, occupational/physical therapist)	Hospital	Madinah	Yes	>10 years	Non-Saudi	Married	Female	40 - 49 years	Shared accommodation with non-relative	<6 months	2	1	2	2	1	2	5	1	4	4	1	3	4	1	2	3	4	4	4	4	3	4	5	4	4	2	2	5	2	5	4	5
Health professional (physician, dentist, pharmacist, nurse, dietician, audiologist, optometrist, occupational/physical therapist)	Hospital	Al Ahsa	Yes	>10 years	Non-Saudi	Single	Female	>50 years	Live alone	<6 months	4	1	1	1	1	1	5	5	5	5	5	1	5	1	5	1	2	1	1	1	1	1	1	4	5	1	5	4	5	1	5	5
Health professional (physician, dentist, pharmacist, nurse, dietician, audiologist, optometrist, occupational/physical therapist)	Hospital	Al Ahsa	Yes	5 - 10 years	Non-Saudi	Single	Female	30 - 39 years	Shared accommodation with non-relative	More than 1 year	5	5	5	3	1	3	3	1	2	4	3	1	3	5	2	4	5	4	4	4	4	5	3	4	3	3	5	3	5	5	5	2
Health professional (physician, dentist, pharmacist, nurse, dietician, audiologist, optometrist, occupational/physical therapist)	Primary Healthcare Clinic	Jeddah	No	<5 years	Saudi	Married	Female	20 - 29 years	Live with your family	Not applicable	2	4	3	2	2	2	4	2	3	4	3	3	3	2	3	2	3	2	2	2	2	3	2	3	3	2	4	4	4	3	4	3
Health professional (physician, dentist, pharmacist, nurse, dietician, audiologist, optometrist, occupational/physical therapist)	Hospital	Madinah	Yes	>10 years	Non-Saudi	Married	Female	40 - 49 years	Live alone	6 months - 1 year	3	3	2	2	3	1	5	3	3	4	5	3	5	1	3	2	4	3	2	1	2	3	3	4	5	3	5	4	5	1	5	5
	Hospital	Al Ahsa	No	>10 years	Saudi	Married	Female	>50 years	Live with your family	Not applicable	2	1	1	2	1	2	2	3	2	1	1	1	2	1	2	1	3	2	2	1	2	2	2	2	2	2	2	2	2	2	2	2
Personal care worker (nursing aide, dental aide, pharmacy aide, phlebotomist, patient care aide)	Hospital	Al Ahsa	Yes	>10 years	Non-Saudi	Married	Female	40 - 49 years	Live alone	6 months - 1 year	5	5	5	3	2	3	5	4	4	5	3	2	2	4	2	4	5	4	3	4	3	4	2	2	5	3	5	5	4	1	5	5
Personal care worker (nursing aide, dental aide, pharmacy aide, phlebotomist, patient care aide)	Hospital	Al Ahsa	Yes	>10 years	Non-Saudi	Married	Female	40 - 49 years	Shared accommodation with non-relative	<6 months	4	5	4	2	1	3	5	5	5	5	4	2	2	2	3	2	4	4	2	3	3	3	5	3	3	3	5	4	3	3	5	4
Health management and support personnel (managerial staff, social workers, information and technology, trade workers, cafeteria staff, clerical workers, human resources, environmental services)	Hospital	Madinah	No	>10 years	Non-Saudi	Married	Female	30 - 39 years	Shared accommodation with non-relative	More than 1 year	5	5	4	5	4	5	5	4	4	3	5	1	5	1	4	1	5	5	3	5	5	5	4	3	3	5	4	2	5	3	5	3
Health professional (physician, dentist, pharmacist, nurse, dietician, audiologist, optometrist, occupational/physical therapist)	Hospital	Al Ahsa	No	<5 years	Saudi	Single	Male	20 - 29 years	Live alone	More than 1 year	5	5	5	5	5	5	5	2	2	3	3	4	1	4	3	3	5	5	5	5	5	4	5	2	2	5	2	2	2	5	5	2
Health professional (physician, dentist, pharmacist, nurse, dietician, audiologist, optometrist, occupational/physical therapist)	Hospital	Madinah	No	>10 years	Non-Saudi	Single	Female	40 - 49 years	Shared accommodation with non-relative	6 months - 1 year	5	5	5	2	2	2	4	4	5	4	5	2	4	2	1	2	4	2	2	2	2	2	1	3	4	3	4	4	5	2	5	5
Health management and support personnel (managerial staff, social workers, information and technology, trade workers, cafeteria staff, clerical workers, human resources, environmental services)	Hospital	Dammam	No	5 - 10 years	Saudi	Single	Male	30 - 39 years	Live alone	<6 months	5	5	5		5	5	5	5	5	5	5	5	3	5	3	5	5	5	3	2	5	4	5	3	3	5	3	5	4	5	5	3
Health management and support personnel (managerial staff, social workers, information and technology, trade workers, cafeteria staff, clerical workers, human resources, environmental services)	Hospital	Dammam	No	5 - 10 years	Saudi	Married	Female	30 - 39 years	Live with your family	Not applicable	3	4	3	2	3	3	3	3	2	3	4	3	3	3	3	2	4	3	3	3	4	3	4	3	3	4	5	5	3	5	5	4
Health professional (physician, dentist, pharmacist, nurse, dietician, audiologist, optometrist, occupational/physical therapist)	Hospital	Dammam	Yes	>10 years	Saudi	Married	Male	>50 years	Live with your family	Not applicable	4	4	5	3	3	4	5	3	2	5	5	1	4	3	2	3	4	4	3	4	3	3	5	3	3	3	5	3	5	1	5	5
Health management and support personnel (managerial staff, social workers, information and technology, trade workers, cafeteria staff, clerical workers, human resources, environmental services)	Hospital	Jeddah	No	>10 years	Non-Saudi	Single	Female	40 - 49 years	Shared accommodation with non-relative	More than 1 year	3	3	3	4	2	3	2	4	3	4	3	3	3	3	3	3	4	3	3	3	2	2	2	3	3	3	5	3	5	2	5	5
Health management and support personnel (managerial staff, social workers, information and technology, trade workers, cafeteria staff, clerical workers, human resources, environmental services)	Hospital	Madinah	No	>10 years	Saudi	Married	Male	40 - 49 years	Live with your family	Not applicable	3	3	4	1	1	2	4	1	2	4	4	2	2	2	4	2	3	1	3	3	2	2	1	3	3	4	5	4	5	1	4	4
Health management and support personnel (managerial staff, social workers, information and technology, trade workers, cafeteria staff, clerical workers, human resources, environmental services)	Hospital	Riyadh	Yes	>10 years	Non-Saudi	Married	Male	40 - 49 years	Live with your family	<6 months	4	2	4	3	2	4	4	2	2	1	2	3	2	2	3	2	1	1	3	3	2	1	3	2	5	3	4	3	3	2	5	5
Health professional (physician, dentist, pharmacist, nurse, dietician, audiologist, optometrist, occupational/physical therapist)	Hospital	Dammam	Yes	>10 years	Non-Saudi	Married	Female	40 - 49 years	Shared accommodation with non-relative	More than 1 year	4	4	3	3	4	3	4	3	3	4	2	3	3	3	2	3	3	3	4	3	3	3	3	3	3	3	4	4	5	2	5	4
Health associate professional (medical imaging technician, pharmacy technician, dental technician, optician, emergency medical technician)	Hospital	Dammam	Yes	5 - 10 years	Non-Saudi	Married	Female	40 - 49 years	Shared accommodation with non-relative	<6 months	5	4	4	3	2	2	5	4	3	5	5	3	3	2	4	4	4	5	4	4	3	4	2	3	3	5	5	4	5	3	4	5
Health professional (physician, dentist, pharmacist, nurse, dietician, audiologist, optometrist, occupational/physical therapist)	Primary Healthcare Clinic	Jeddah	No	5 - 10 years	Saudi	Single	Male	30 - 39 years	Live alone	<6 months	4	2	1	3	1	2	5	5	3	5	4	2	4	4	3	1	1	1	1	1	3	2	1	2	5	3	5	5	5	1	4	5
Health professional (physician, dentist, pharmacist, nurse, dietician, audiologist, optometrist, occupational/physical therapist)	Hospital	Jeddah	Yes	>10 years	Saudi	Married	Male	30 - 39 years	Live with your family	Not applicable	5	5	5	5	5	5	4	1	1	3	2	3	3	5	4	3	5	5	5	5	5	5	4	1	1	5	3	2	3	5	3	3
Health professional (physician, dentist, pharmacist, nurse, dietician, audiologist, optometrist, occupational/physical therapist)	Hospital	Dammam	Yes	<5 years	Saudi	Married	Male	20 - 29 years	Shared accommodation with non-relative	6 months - 1 year	5	3	5	2	2	4	5	5	1	5	3	1	3	1	2	2	3	5	4	5	5	5	5	2	5	4	5	5	5	4	4	4
Health professional (physician, dentist, pharmacist, nurse, dietician, audiologist, optometrist, occupational/physical therapist)	Hospital	Dammam	Yes	5 - 10 years	Saudi	Married	Male	30 - 39 years	Live with your family	<6 months	5	5	5	1	2	1	5	4	4	2	5	1	5	1	2	2	3	2	3	2	1	4	4	5	5	3	5	5	5	4	5	5
Health professional (physician, dentist, pharmacist, nurse, dietician, audiologist, optometrist, occupational/physical therapist)	Hospital	Dammam	No	5 - 10 years	Saudi	Single	Female	30 - 39 years	Live with your family	Not applicable	4	2	4	4	3	3	5	5	3	2	3	4	2	3	4	3	5	3	5	3	5	4	2	3	3	4	3	1	3	5	2	3
Health professional (physician, dentist, pharmacist, nurse, dietician, audiologist, optometrist, occupational/physical therapist)	Hospital	Riyadh	No	>10 years	Saudi	Married	Female	30 - 39 years	Live with your family	Not applicable	3	4	3	2	3	4	4	5	4	2	2	4	3	3	3	2	4	5	4	5	2	4	4	4	4	3	5	4	5	1	4	3
Health associate professional (medical imaging technician, pharmacy technician, dental technician, optician, emergency medical technician)	Hospital	Dammam	No	5 - 10 years	Saudi	Single	Female	30 - 39 years	Live with your family	Not applicable	5	5	5	5	4	4	5	5	3	5	3	4	3	4	4	3	5	5	5	5	5	5	5	2	3	4	4	3	4	5	3	4
Health professional (physician, dentist, pharmacist, nurse, dietician, audiologist, optometrist, occupational/physical therapist)	Hospital	Jeddah	No	<5 years	Saudi	Single	Female	30 - 39 years	Live with your family	Not applicable	5	4	4	2	1	2	4	3	1	4	3	4	1	1	4	3	4	3	3	3	3	3	3	4	5	3	4	3	4	1	5	5
Health professional (physician, dentist, pharmacist, nurse, dietician, audiologist, optometrist, occupational/physical therapist)	Hospital	Dammam	Yes	<5 years	Saudi	Single	Male	30 - 39 years	Live with your family	Not applicable	4	4	4	2	1	2	5	4	3	4	3	2	3	2	2	3	2	1	3	2	2	1	1	3	5	3	5	4	3	1	5	5
Health professional (physician, dentist, pharmacist, nurse, dietician, audiologist, optometrist, occupational/physical therapist)	Hospital	Jeddah	No	>10 years	Saudi	Married	Female	30 - 39 years	Live with your family	<6 months	5	3	4	3	3	4	5	4	3	4	4	2	3	3	3	3	5	3	3	3	3	3	2	3	1	3	5	4	5	2	5	3
Health associate professional (medical imaging technician, pharmacy technician, dental technician, optician, emergency medical technician)	Hospital	Dammam	No	>10 years	Non-Saudi	Married	Female	40 - 49 years	Live with your family	More than 1 year	5	4	4	5	1	4	5	5	2	5	4	4	2	4	2		5	3	4	4	2	1	4	3	3	2	5	4	5	5	3	2
Health professional (physician, dentist, pharmacist, nurse, dietician, audiologist, optometrist, occupational/physical therapist)	Hospital	Jeddah	Yes	5 - 10 years	Saudi	Single	Female	30 - 39 years	Live with your family	Not applicable	4	4	4	3	3	4	4	2	3	4	2	3	4	2	3	4	3	4	4	4	4	4	4		4	4	4	4	4	3	4	4
Health professional (physician, dentist, pharmacist, nurse, dietician, audiologist, optometrist, occupational/physical therapist)	Hospital	Jeddah	Yes	<5 years	Non-Saudi	Single	Female	30 - 39 years	Shared accommodation with non-relative	More than 1 year	5	5	5	2	2	1	3	3	2	4	4	2	4	2	4	2	5	5	4	4	4	5	4	2	3	3	5	4	4	1	4	4
Health professional (physician, dentist, pharmacist, nurse, dietician, audiologist, optometrist, occupational/physical therapist)	Hospital	Jeddah	Yes	5 - 10 years	Saudi	Single	Female	30 - 39 years	Live with your family	Not applicable	5	5	5	5	5	5	5	1	3	3	2	5	1	5	1	5	5	5	5	5	5	5	5	1	3	4	1	1	2	5	1	3
Health professional (physician, dentist, pharmacist, nurse, dietician, audiologist, optometrist, occupational/physical therapist)	Hospital	Jeddah	Yes	>10 years	Non-Saudi	Married	Female	>50 years	Live alone	More than 1 year	4	3	4	1	1	3	5	5	5	5	3	1	5	1	5	1	5	3	1	3	1	3	3	3	1	1	5	5	5	1	5	3
Health professional (physician, dentist, pharmacist, nurse, dietician, audiologist, optometrist, occupational/physical therapist)	Hospital	Jeddah	Yes	>10 years	Non-Saudi	Married	Female	>50 years	Live alone	<6 months	5	5	5	5	5	5	5	5	2	4	5	2	3	2	4	2	5	5	5	5	5	3	3	1	3	5	3	3	4	5	3	3
Health professional (physician, dentist, pharmacist, nurse, dietician, audiologist, optometrist, occupational/physical therapist)	Hospital	Jeddah	Yes	5 - 10 years	Saudi	Married	Male	20 - 29 years	Live with your family	Not applicable	5	3	3	3	2	3	5	4	4	5	2	3	2	2	4	4	3	2	2	1	2	2	2	3	5	3	4	3	2	3	4	4
Health professional (physician, dentist, pharmacist, nurse, dietician, audiologist, optometrist, occupational/physical therapist)	Hospital	Jeddah	No	5 - 10 years	Non-Saudi	Single	Male	30 - 39 years	Shared accommodation with non-relative	Not applicable	5	3	5	1	1	1	5	5	5	5	5	1	5	1	5	1	1	4	1	1	1	3	1	1	3	1	5	5	5	1	5	5
Health professional (physician, dentist, pharmacist, nurse, dietician, audiologist, optometrist, occupational/physical therapist)		Jeddah	No	>10 years	Non-Saudi	Single	Female	>50 years	Live alone	<6 months	5	5	5	1	1	1	5	5	3	5	5	1	5	1	5	1	1	1	1	1	1	1	1	4	5	4	5	5	5	1	5	5
Health professional (physician, dentist, pharmacist, nurse, dietician, audiologist, optometrist, occupational/physical therapist)	Hospital	Jeddah	Yes	>10 years	Non-Saudi	Single	Female	>50 years	Shared accommodation with non-relative	<6 months	5	5	5	5	5	4	5	5	1	5	5	5	3		5	4	5	4	5	5	5	4	5	5	5	4	4	1	4	3	4	3
Health professional (physician, dentist, pharmacist, nurse, dietician, audiologist, optometrist, occupational/physical therapist)	Hospital	Jeddah	No	>10 years	Non-Saudi	Married	Female	30 - 39 years	Live with your family	Not applicable	5	5	3	1	1	1	5	5	3	5	1	3	3	1	2	1	5	3	3	3	5	2	4	3	1	3	5	3	5	2	1	3
Health professional (physician, dentist, pharmacist, nurse, dietician, audiologist, optometrist, occupational/physical therapist)	Hospital	Jeddah	No	>10 years	Non-Saudi	Married	Female	>50 years	Shared accommodation with non-relative	<6 months	5	5	5	4	3	4	5	4	3	4	4	4	2	4	3	4	5	4	3	3	3	3	3	3	4	3	3	3	3	3	3	3
Health professional (physician, dentist, pharmacist, nurse, dietician, audiologist, optometrist, occupational/physical therapist)	Hospital	Jeddah	Yes	>10 years	Non-Saudi	Married	Female	40 - 49 years	Shared accommodation with non-relative	6 months - 1 year	5	5	5	1	3	3	5	3	2	4	5	5	1	5	4	3	5	5	1	5	5	5	5	5	5	3	5	2	5	5	4	5
Health professional (physician, dentist, pharmacist, nurse, dietician, audiologist, optometrist, occupational/physical therapist)	Hospital	Jeddah	Yes	>10 years	Saudi	Married	Female	>50 years	Live with your family	Not applicable	4	3	3	2	1	2	5	5	1	4	4	1	5	2	2	2	2	3	3	3	4	4	2	4	4	5	5	5	4	1	5	1
Health professional (physician, dentist, pharmacist, nurse, dietician, audiologist, optometrist, occupational/physical therapist)	Hospital	Jeddah	Yes	5 - 10 years	Non-Saudi	Single	Female	30 - 39 years	Shared accommodation with non-relative	More than 1 year	5	5	4	5	5	3	3	2	1	3	5	3	3	5	5	5	5	5	4	5	4	4	4	5	4	4	2	2	3	4	2	3
Health professional (physician, dentist, pharmacist, nurse, dietician, audiologist, optometrist, occupational/physical therapist)	Hospital	Jeddah	Yes	>10 years	Non-Saudi	Married	Female	40 - 49 years	Shared accommodation with non-relative	More than 1 year	5	1	5	1	1	1	5	3	3	5	3	1	5	2	1	1	2	1	5	1	1	1	1	1	3	3	5	5	5	1	5	5
Health professional (physician, dentist, pharmacist, nurse, dietician, audiologist, optometrist, occupational/physical therapist)	Hospital	Jeddah	Yes	>10 years	Non-Saudi	Married	Female	40 - 49 years	Shared accommodation with non-relative	More than 1 year	5	3	4	4	4	5	4	4	2	4	4	4	4	4	3	4	4	5	5	5	5	5	4	5	5	5	4	4	5	4	5	4
Health professional (physician, dentist, pharmacist, nurse, dietician, audiologist, optometrist, occupational/physical therapist)	Hospital	Jeddah	Yes	<5 years	Non-Saudi	Single	Female	20 - 29 years	Shared accommodation with non-relative	More than 1 year	5	5	5	4	3	3	5	4	2	4	3	3	3	2	3	3	5	5	4	5	4	5	4	3	3	4	4	4	4	2	4
Health professional (physician, dentist, pharmacist, nurse, dietician, audiologist, optometrist, occupational/physical therapist)	Hospital	Jeddah	Yes	5 - 10 years	Non-Saudi	Married	Female	30 - 39 years	Shared accommodation with non-relative	6 months - 1 year	5	5	5	5	5	5	4	5	4	5	5	5	3	5	5	5	5	5	5	5	5	5	5	5	5	4	1	3	4	5	4	3
Health professional (physician, dentist, pharmacist, nurse, dietician, audiologist, optometrist, occupational/physical therapist)	Hospital	Dammam	Yes	>10 years	Non-Saudi	Married	Male	>50 years	Live with your family	Not applicable	5	4	5	4	3	5	5	4	4	4	4	4	4	4	3	3	4	4	2	4	4	3	4	2	4	3	4	3	4	2	4	4
Health professional (physician, dentist, pharmacist, nurse, dietician, audiologist, optometrist, occupational/physical therapist)	Hospital	Jeddah	No	>10 years	Non-Saudi	Married	Female	>50 years	Live alone	<6 months	5	5	5	3	4	3	5	5	4	5	4	4	3	4	3	3	5	4	4	4	4	4	3	3	4	4	5	4	5	3	5	3
Health professional (physician, dentist, pharmacist, nurse, dietician, audiologist, optometrist, occupational/physical therapist)	Hospital	Jeddah	Yes	<5 years	Saudi	Single	Female	20 - 29 years	Live with your family	Not applicable	4	4	4	4	4	4	4	3	2	3	3	4	3	3	3	4	4	3	4	4	4	3	4	3	3	3	3	3	3	4	4	2
Health professional (physician, dentist, pharmacist, nurse, dietician, audiologist, optometrist, occupational/physical therapist)	Hospital	Jeddah	No	>10 years	Non-Saudi	Married	Female	40 - 49 years	Live alone	6 months - 1 year	5	4	4	3	3	2	4	3	3	3	3	2	5	3	2	3	3	2	3	2	4	2	2	2	5	3	5	5	4	2	5	5
Health professional (physician, dentist, pharmacist, nurse, dietician, audiologist, optometrist, occupational/physical therapist)	Hospital	Jeddah	Yes	>10 years	Non-Saudi	Single	Female	30 - 39 years	Shared accommodation with non-relative	More than 1 year	5	5	5	3	4	2	4	2	1	4	3	5	1	5	3	4	5	5	5	5	5	5	4	5	4	5	5	3	5	4	1	3
	Hospital	Jeddah	Yes	<5 years	Saudi	Married	Female	30 - 39 years	Live with your family	Not applicable	5	5	5	4	4	4	5	2	1	5	4	4	3	1	4	3	5	5	5	5	5	5	4	4	1	5	3	5	3	4	3	3
Health professional (physician, dentist, pharmacist, nurse, dietician, audiologist, optometrist, occupational/physical therapist)	Hospital	Jeddah	Yes	>10 years	Non-Saudi	Single	Female	30 - 39 years	Live alone	<6 months	5	5	5	5	5	5	3	5	3	3	4	5	3	5	5	5	5	5	4	4	5	5	3	4	4	4	5	4	3	5	3	4
Other health service provider (members of the armed forces, student intern, hospital volunteer)	Hospital	Madinah	No	>10 years	Non-Saudi	Married	Male	30 - 39 years	Live alone	<6 months	5	3	5	3	1	5	4	5	2	5	1	3	3	1	1	1	3	1	1	5	1	1	1	1	5	4	5	5	5	2	5	5
Health professional (physician, dentist, pharmacist, nurse, dietician, audiologist, optometrist, occupational/physical therapist)	Hospital	Jeddah	Yes	>10 years	Non-Saudi	Married	Female	30 - 39 years	Shared accommodation with non-relative	More than 1 year	5	3	4	3	3	3	5	5	5	5	5	3	3	2	3	3	5	2		3	5	3	5	4	3	5	3	4	5	3	5	3
Health associate professional (medical imaging technician, pharmacy technician, dental technician, optician, emergency medical technician)	Hospital	Dammam	Yes	>10 years	Saudi	Married	Female	30 - 39 years	Live with your family	Not applicable	4	5	1	1	1	5	3	2	3	2	3	4	3	2	3	2	4	4	1	3	3	4	3	2	3	3	3	3	3	3	1	1
Health professional (physician, dentist, pharmacist, nurse, dietician, audiologist, optometrist, occupational/physical therapist)	Hospital	Jeddah	No	<5 years	Non-Saudi	Married	Female	20 - 29 years	Shared accommodation with non-relative	6 months - 1 year	5	4	4	3	2	2	4	2	3	3	2	4	3	4	3	5	5	5	4	5	4	5	5	2	2	5	4	4	5	3	2	3
Health professional (physician, dentist, pharmacist, nurse, dietician, audiologist, optometrist, occupational/physical therapist)	Hospital	Jeddah	Yes	>10 years	Non-Saudi	Married	Female	40 - 49 years	Live with your family	More than 1 year	5	5	5	3	1	1	5	5	2	5	5	5	5	1	5	1	5	5	4	5	3	3	4	2	3	3	5	5	3	3	5	5
Health professional (physician, dentist, pharmacist, nurse, dietician, audiologist, optometrist, occupational/physical therapist)	Hospital	Jeddah	Yes	5 - 10 years	Non-Saudi	Married	Female	20 - 29 years	Shared accommodation with non-relative	6 months - 1 year	5	5	5	5	5	5	3	1	1	3	5	5	5	5	5	5	5	5	5	5	5	5	5	5	5	5	2	2	5	5	1	2
Health professional (physician, dentist, pharmacist, nurse, dietician, audiologist, optometrist, occupational/physical therapist)	Hospital	Jeddah	No	>10 years	Non-Saudi	Married	Female	>50 years	Live alone	More than 1 year	5	5	5	3	5	3	5	3	2	5	2	5	2	5	3	5	5	5	5	5	5	5	5	5	3	5	3	2	3	3	1	2
Health professional (physician, dentist, pharmacist, nurse, dietician, audiologist, optometrist, occupational/physical therapist)	Hospital	Jeddah	No	>10 years	Non-Saudi	Married	Female	30 - 39 years	Live with your family	More than 1 year	5	5	5	5	5	5	5	4	3	4	3	4	4	5	3	4	5	5	4	5	3	3	5	3	4	3	4	4	4	4	3	3
Health professional (physician, dentist, pharmacist, nurse, dietician, audiologist, optometrist, occupational/physical therapist)	Hospital	Jeddah	Yes	<5 years	Non-Saudi	Single	Female	30 - 39 years	Shared accommodation with non-relative	6 months - 1 year	5	5	5	3	4	3	5	4	4	4	3	3	3	2	3	4	5	5	4	4	4	5	5	4	4	3	4	3	4	5	4	4
Health professional (physician, dentist, pharmacist, nurse, dietician, audiologist, optometrist, occupational/physical therapist)	Hospital	Jeddah	No	>10 years	Non-Saudi	Married	Male	30 - 39 years	Live alone	6 months - 1 year	4	4	4	3	3	3	3	4	4	5	3	3	3	3	3	3	5	4	3	4	3	3	3	4	4	3	4	5	4	3	4	4
Health professional (physician, dentist, pharmacist, nurse, dietician, audiologist, optometrist, occupational/physical therapist)	Hospital	Jeddah	No	<5 years	Non-Saudi	Single	Male	20 - 29 years	Shared accommodation with non-relative	<6 months	5	5	5	2	1	3	4	3	3	3	5	1	4	1	3	3	5	5	3	2	4	4	3	4	5	2	5	5	5	3	5	5
Health associate professional (medical imaging technician, pharmacy technician, dental technician, optician, emergency medical technician)	Hospital	Dammam	Yes	>10 years	Non-Saudi	Married	Female	40 - 49 years	Shared accommodation with non-relative	6 months - 1 year	4	3	3	1	1	2	5	5	5	1	5	1	1	1	5	1	3	3	1	3	1	3	1	5	5	4	5	5	5	1	5	5
Health professional (physician, dentist, pharmacist, nurse, dietician, audiologist, optometrist, occupational/physical therapist)	Hospital	Jeddah	Yes	5 - 10 years	Non-Saudi	Married	Male	30 - 39 years	Shared accommodation with non-relative	6 months - 1 year	5	5	5	4	5	5	4	3	3	4	5	2	4	2	4	4	5	4	4	5	4	4	2	2	3	3	5	3	5	5	3	5
Health professional (physician, dentist, pharmacist, nurse, dietician, audiologist, optometrist, occupational/physical therapist)	Hospital	Jeddah	Yes	>10 years	Non-Saudi	Married	Male	40 - 49 years	Live with your family	Not applicable	5	5	5	2	3	4	5	5	3	5	1	2	3	3	3	3	3	4	4	4	4	3	4	3	4	4	4	4	4	4	4	4
Health professional (physician, dentist, pharmacist, nurse, dietician, audiologist, optometrist, occupational/physical therapist)	Hospital	Jeddah	Yes	5 - 10 years	Non-Saudi	Single	Male	30 - 39 years	Live alone	<6 months	5	5	5	3	5	3	3	3	2	4	4	5	2	5	3	3	5	5	4	4	5	5	4	4	3	3	3	1	4	5	5	2
Health professional (physician, dentist, pharmacist, nurse, dietician, audiologist, optometrist, occupational/physical therapist)	Hospital	Jeddah	Yes	<5 years	Non-Saudi	Married	Female	20 - 29 years	Shared accommodation with non-relative	6 months - 1 year	5	5	3	3	3	3	5	4	3	4	4	3	4	3	3	3	4	3	3	4	3	4	2	4	4	4	5	5	4	2	4	5
Health professional (physician, dentist, pharmacist, nurse, dietician, audiologist, optometrist, occupational/physical therapist)	Hospital	Jeddah	No	>10 years	Non-Saudi	Single	Female	40 - 49 years	Shared accommodation with non-relative	6 months - 1 year	5	4	4	1	1	1	4	3	3	4	3	1	3	3	1	1	4	4	3	4	3	3	1	3	4	3	5	5	4	1	5	3
Health professional (physician, dentist, pharmacist, nurse, dietician, audiologist, optometrist, occupational/physical therapist)	Hospital	Jeddah	Yes	>10 years	Non-Saudi	Married	Female	40 - 49 years	Live with your family	More than 1 year	5	5	5	5	4	5	4	4	3	3	3	3	3	3	4	3	5	5	4	5	4	4	5	5	5	3	3	1	4	5	3	3
Health professional (physician, dentist, pharmacist, nurse, dietician, audiologist, optometrist, occupational/physical therapist)	Hospital	Jeddah	No	5 - 10 years	Non-Saudi	Married	Female	40 - 49 years	Shared accommodation with non-relative	More than 1 year	5	5	5	4	4	3	4	3	3	3	3	3	3	4	3	3	5	5	4	4	4	4	3	1	4	3	3	3	4	4	3	2
Health professional (physician, dentist, pharmacist, nurse, dietician, audiologist, optometrist, occupational/physical therapist)	Hospital	Jeddah	No	>10 years	Non-Saudi	Married	Female	40 - 49 years	Shared accommodation with non-relative	More than 1 year	5	3	5	4	3	4	4	3	2	4	3	3	3	3	3	2	5	3	5	3	5	5	2	5	4	4	5	3	5	4	4	3
Health professional (physician, dentist, pharmacist, nurse, dietician, audiologist, optometrist, occupational/physical therapist)	Hospital	Jeddah	No	>10 years	Non-Saudi	Married	Female	40 - 49 years	Live with your family	More than 1 year	2	2	3	1	3	3	5	5	4	5	3	1	5	1	1	1	3	1	1	2	3	2	3	3	3	2	4	3	4	1	5	4
Health professional (physician, dentist, pharmacist, nurse, dietician, audiologist, optometrist, occupational/physical therapist)	Hospital	Jeddah	No	5 - 10 years	Non-Saudi	Single	Female	30 - 39 years	Shared accommodation with non-relative	More than 1 year	5	5	4	2	3	2	4	2	2	5	3	3	3	4	3	4	5	5	5	5	5	4	4	2	3	3	3	3	4	4	4	4
Health professional (physician, dentist, pharmacist, nurse, dietician, audiologist, optometrist, occupational/physical therapist)	Hospital	Jeddah	Yes	>10 years	Non-Saudi	Married	Female	40 - 49 years	Shared accommodation with non-relative	More than 1 year	5	5	5	1	2	5	5	2	3	5	3	5	1	5	5	5	5	5	5	4	5	5	5	5	5	4	3	3	3	4	3	3
Health professional (physician, dentist, pharmacist, nurse, dietician, audiologist, optometrist, occupational/physical therapist)	Hospital	Jeddah	Yes	>10 years	Non-Saudi		Female	>50 years	Live alone	More than 1 year	5	4	4	4	3	5	3	3	3	3	3	3	5	5	3	3	5	5	5	5	5	4	5	5	3	3	5	4	5	3	4	3
Health professional (physician, dentist, pharmacist, nurse, dietician, audiologist, optometrist, occupational/physical therapist)	Hospital	Jeddah	Yes	5 - 10 years	Non-Saudi	Single	Female	30 - 39 years	Shared accommodation with non-relative	More than 1 year	5	5	4	2	3	3	3	3	1	3	3	3	3	3	2	3	5	5	4	4	4	4	3	4	2	4	3		3	3	1	1
Health professional (physician, dentist, pharmacist, nurse, dietician, audiologist, optometrist, occupational/physical therapist)	Hospital	Jeddah	Yes	>10 years	Non-Saudi	Married	Female	40 - 49 years	Live alone	<6 months	4	4	4	1	1	3	5	4	3	5	4	1	4	2	3	2	3	2	1	1	1	1	1	3	4	3	5	5	5	2	5	4
Health professional (physician, dentist, pharmacist, nurse, dietician, audiologist, optometrist, occupational/physical therapist)	Hospital	Jeddah	Yes	>10 years	Non-Saudi	Married	Male	30 - 39 years	Live with your family	6 months - 1 year	5	4	4	2	2	4	5	4	4	5	3	2	3	3	2	3	4	3	1	3	2	3	4	3	3	3	4	4	4	1	4	4
Health professional (physician, dentist, pharmacist, nurse, dietician, audiologist, optometrist, occupational/physical therapist)	Hospital	Jeddah	Yes	5 - 10 years	Saudi	Single	Female	30 - 39 years		Not applicable	5	4	5	3	4	4	5	5	5	4	2	5	5	3	4	4	5	5	5	5	5	5	5	5	5	3	4	2	3	3	3	4
Health professional (physician, dentist, pharmacist, nurse, dietician, audiologist, optometrist, occupational/physical therapist)	Hospital	Jeddah	No	<5 years		Single	Female	20 - 29 years	Live with your family	Not applicable	5	4	5	4	3	4	4	2	2	2	3	4	3	3	4	5	5	3	4	4	4	5	4	4	4	2	4	3	3	5	4	5
Health professional (physician, dentist, pharmacist, nurse, dietician, audiologist, optometrist, occupational/physical therapist)	Hospital	Jeddah	Yes	>10 years	Non-Saudi		Female	>50 years		More than 1 year		3		3	1	1	5		1	3	3	3	1	5	5	1	5	3	3	3	3	3	5	3	3	3	5	5	5	2	4	3
Health professional (physician, dentist, pharmacist, nurse, dietician, audiologist, optometrist, occupational/physical therapist)	Hospital	Al Ahsa	Yes	>10 years	Non-Saudi	Married	Female	40 - 49 years	Live alone	More than 1 year	5	5	5	3	4	3	4	3	3	4	3	2	4	2	3	3	4	3	3	3	2	2	2	4	3	4	5	4	4	2	5	4
Health professional (physician, dentist, pharmacist, nurse, dietician, audiologist, optometrist, occupational/physical therapist)	Hospital	Jeddah	Yes	>10 years	Non-Saudi	Single	Female	20 - 29 years	Shared accommodation with non-relative	More than 1 year	5	5	5	4	3	3	5	5	3	5	4	3	4	3	4	3	4	3	3	4	4	4	3	3		3	5	4	5	5	4	4
Health professional (physician, dentist, pharmacist, nurse, dietician, audiologist, optometrist, occupational/physical therapist)	Hospital	Al Ahsa	Yes	>10 years	Non-Saudi	Married	Female	40 - 49 years	Live alone	<6 months	4	3	3	1	2	1	4	3	3	5	3	4	1	3	3	1	4	4	3	3	3	3	1	3	4	3	5	5	5	1	5
Health associate professional (medical imaging technician, pharmacy technician, dental technician, optician, emergency medical technician)	Hospital	Dammam	No	>10 years	Non-Saudi	Married	Female	40 - 49 years	Live with your family	Not applicable	4	4	3	2	2	5	5	5	4	4	3	4	3	2	2	3	3	4	4	2	2	2	3	3	4	2	1	4	3	3	3	4
Health professional (physician, dentist, pharmacist, nurse, dietician, audiologist, optometrist, occupational/physical therapist)	Hospital	Jeddah	Yes	>10 years	Non-Saudi		Female	30 - 39 years	Shared accommodation with non-relative	More than 1 year	5	5	4		3	4		4		4	4	4	3	3	3	4	5	4	4	5		5	4	4	3	4	3	3	4	4		3
Health professional (physician, dentist, pharmacist, nurse, dietician, audiologist, optometrist, occupational/physical therapist)	Hospital	Jeddah	Yes	5 - 10 years	Non-Saudi	Single	Female	30 - 39 years	Live alone	More than 1 year	5	5	5	5	5	5	5	1	1	1	5	5	5	5	5	5	5	5	5	5	5	5	5	1	1	5	3	1	5	5	1	1
Health professional (physician, dentist, pharmacist, nurse, dietician, audiologist, optometrist, occupational/physical therapist)	Hospital	Jeddah	No	5 - 10 years	Non-Saudi	Single	Female	30 - 39 years	Shared accommodation with non-relative	6 months - 1 year	5	5	5	3	3		5	5	3	3	3	3	3	3	3	3	5	5	5	5	5	5	5	3	1	3	5	5	5	4	2	3
Health professional (physician, dentist, pharmacist, nurse, dietician, audiologist, optometrist, occupational/physical therapist)	Hospital	Jeddah	No	<5 years	Saudi	Single	Female	20 - 29 years	Live with your family	Not applicable	5	5	5	5	5	5	5	1	5	2	4	5	5	3	3	2	5	5	5	5	5	5	5	5	5	3	5	1	5	5	1	2
Health professional (physician, dentist, pharmacist, nurse, dietician, audiologist, optometrist, occupational/physical therapist)	Hospital	Jeddah	Yes	>10 years	Non-Saudi	Married	Female	>50 years	Shared accommodation with non-relative	6 months - 1 year	5	5	5	4	2	4	4	4	4	4	4	3	4	3	4	3	5	5	4	5	4	5	4	4	5	4	5	5	5	4	5	4
Health professional (physician, dentist, pharmacist, nurse, dietician, audiologist, optometrist, occupational/physical therapist)	Hospital	Jeddah	Yes	<5 years	Saudi	Single	Female	20 - 29 years	Live with your family	Not applicable	5	4	5	4	3	3	5	3	4	5	2	5	2	4	3	2	5	4	5	5	4	3	5	3	4	3	5	4	4	2	3	3
Health professional (physician, dentist, pharmacist, nurse, dietician, audiologist, optometrist, occupational/physical therapist)	Hospital	Jeddah	No	>10 years	Non-Saudi	Married	Female	40 - 49 years	Live alone	More than 1 year	5	3	4	4	3	4	5	4	3	4	4	3	3	2	4	2	5	4	3	5	5	4	4	2	3	3	4	4	4	4	4	4
Health professional (physician, dentist, pharmacist, nurse, dietician, audiologist, optometrist, occupational/physical therapist)	Hospital	Jeddah	No	5 - 10 years	Non-Saudi	Married	Male	20 - 29 years	Shared accommodation with non-relative	<6 months	5	4	4	3	3	4	4	3	4	4	4	3	2	4	3	3	5	4	4	4	4	5	4	4	4	4	5	4	4	4	4	4
Health professional (physician, dentist, pharmacist, nurse, dietician, audiologist, optometrist, occupational/physical therapist)	Hospital	Jeddah	Yes	>10 years	Non-Saudi	Single	Female	30 - 39 years	Shared accommodation with non-relative	6 months - 1 year	4	4	4	3	3	3	5	4	4	4	4	4	4	3	3	3	4	3	3	3	3	3	3	3	3	4	4	4	4	3	4	4
Health professional (physician, dentist, pharmacist, nurse, dietician, audiologist, optometrist, occupational/physical therapist)	Hospital	Jeddah		>10 years	Non-Saudi	Married		40 - 49 years	Live alone	6 months - 1 year	5	5	5	4	3	4	4	1	1	5	3	4	2	2	4	3	5	5	3	5	5	4	5	3	3	4	4	4	4	4	4	4
Health professional (physician, dentist, pharmacist, nurse, dietician, audiologist, optometrist, occupational/physical therapist)	Hospital	Jeddah	Yes	>10 years	Non-Saudi	Married	Male	30 - 39 years	Live with your family	Not applicable	3	3	3	3	3	2	5	3	2	4	1	3	3	3	3	4	3	3	3	3	3	3	3	3	3	3	3	3	3	3	3	3
Health professional (physician, dentist, pharmacist, nurse, dietician, audiologist, optometrist, occupational/physical therapist)	Hospital	Jeddah	Yes	>10 years	Non-Saudi	Married	Female	30 - 39 years	Live with your family	Not applicable	3	3	3	3		3	3	3	3	3	3	3	3	3	3	3	3	3	3	3	3	3	3	3	3	3	3	3	3	3	3	3
Health professional (physician, dentist, pharmacist, nurse, dietician, audiologist, optometrist, occupational/physical therapist)	Hospital	Jeddah	Yes	5 - 10 years	Non-Saudi	Married	Female	30 - 39 years	Shared accommodation with non-relative	6 months - 1 year	4	5	4		3	4	4	2	3	3	4	4	2	4	3	3	4	4	4	3	3	4	3	4	4	3	4	3	3	3	3	3
Health professional (physician, dentist, pharmacist, nurse, dietician, audiologist, optometrist, occupational/physical therapist)	Hospital	Jeddah	No	5 - 10 years	Non-Saudi	Married	Female	30 - 39 years	Shared accommodation with non-relative	More than 1 year	5	5	5	5	5	5	5	4	1	4	5	5	5	5	5	5	5	5	5	5	5		5	5	5	5	4	4	5	4	4	4
	Hospital	Jeddah	Yes	<5 years	Saudi	Single	Female	20 - 29 years	Live with your family	Not applicable	3	3	4	3	3	3	5	3	1	3	5	3	4	3	4	4	3	4	2	4	5	3	4	3	3	4	5	5	5	3	3	5
Health professional (physician, dentist, pharmacist, nurse, dietician, audiologist, optometrist, occupational/physical therapist)	Hospital	Jeddah	No	5 - 10 years	Non-Saudi	Married	Female	40 - 49 years	Shared accommodation with non-relative	More than 1 year	5	4	5	2	1	3	5	4	3	5	3	2	4	3	4	3	4	4	3		3	3	1	3	4	2	5	4	5	1	3	4
Health professional (physician, dentist, pharmacist, nurse, dietician, audiologist, optometrist, occupational/physical therapist)	Hospital	Jeddah	Yes	>10 years	Non-Saudi	Married	Female	30 - 39 years	Shared accommodation with non-relative	6 months - 1 year	5	5	5	2	3	3	5	3	2	3	3	3	1	3	3	5	5	5	5	3	5	5	4		3	3	1	5	3	4	5	5
Health professional (physician, dentist, pharmacist, nurse, dietician, audiologist, optometrist, occupational/physical therapist)	Hospital	Jeddah	Yes	>10 years	Non-Saudi	Married	Female	40 - 49 years	Shared accommodation with non-relative	6 months - 1 year	5	5	5	1	2	2	3	2	1	3	2	3	2	3	3	3	5	5	3	4	5	3	3	5	1	3	5	3	5	5	3	2
Health professional (physician, dentist, pharmacist, nurse, dietician, audiologist, optometrist, occupational/physical therapist)	Hospital	Jeddah	No	>10 years	Non-Saudi	Married	Female	40 - 49 years	Shared accommodation with non-relative	More than 1 year		5	5	4	4	4	3	3	2	3	3	3	2	5	3	5	5	5	5	5	5	5	4	5	3	3	3	3	3	4	3	3
Health professional (physician, dentist, pharmacist, nurse, dietician, audiologist, optometrist, occupational/physical therapist)	Hospital	Jeddah		>10 years	Non-Saudi	Married	Female	>50 years	Shared accommodation with non-relative	More than 1 year	5	5	5	2	1	2	3	3	2	3	5	1	2	5	3	2	5	5	5	1	1	1	5	1	1	1	5	3	4	5	1	1
Health professional (physician, dentist, pharmacist, nurse, dietician, audiologist, optometrist, occupational/physical therapist)	Hospital	Jeddah	No	5 - 10 years	Non-Saudi	Single	Female	30 - 39 years	Shared accommodation with non-relative	6 months - 1 year	5	4	5	4	2	1	4	3	2	4	3	4	3	2	3	3	5	5	5	5	5	4	4	3	3	5	4	3	4	5	3	4
Health professional (physician, dentist, pharmacist, nurse, dietician, audiologist, optometrist, occupational/physical therapist)	Hospital	Al Ahsa	Yes		Non-Saudi	Single	Female	>50 years	Live alone	More than 1 year	3	1	4	1	1	1	4	3	2	4	4	2	2	1	4	1	2	2	4	4	3	3	2	3	4	3	4	3	4	1	3	3
Health professional (physician, dentist, pharmacist, nurse, dietician, audiologist, optometrist, occupational/physical therapist)	Hospital	Jeddah	No	>10 years	Non-Saudi	Single	Female	>50 years	Live alone	<6 months		3	5	1	1	1	5	5	5	5	5	1	5	1	5	1	5	2	1	1	1	4	1	3	5	5	5	5	5	1	5	5
Health professional (physician, dentist, pharmacist, nurse, dietician, audiologist, optometrist, occupational/physical therapist)	Hospital	Jeddah	No	>10 years	Non-Saudi	Married	Female	30 - 39 years	Shared accommodation with non-relative	<6 months	2	1	2	3	2	3	1	3	3	2	2	4	2	4	2	3	1	4	3	3	3	3	3		3	3	3	3	3	3	2	2
Health professional (physician, dentist, pharmacist, nurse, dietician, audiologist, optometrist, occupational/physical therapist)	Hospital	Jeddah	Yes	5 - 10 years	Non-Saudi	Single	Female	30 - 39 years	Shared accommodation with non-relative	More than 1 year	5	4	5	5	5	5	4	3	1	4	3	4	3	3	3	4	5	5	4	5	5	4	5	4	4	3	3	2	3	5	2	2
Health professional (physician, dentist, pharmacist, nurse, dietician, audiologist, optometrist, occupational/physical therapist)	Hospital	Jeddah	No	>10 years	Non-Saudi	Married	Female	>50 years	Live alone	6 months - 1 year	3	3	3		3	3	5	4	3	4	4	3	3	5	3	3	3	3	3	3	3	3	3	3	3	3	3	3	3	3	3	3
Health professional (physician, dentist, pharmacist, nurse, dietician, audiologist, optometrist, occupational/physical therapist)	Hospital	Jeddah	Yes	5 - 10 years	Non-Saudi	Single	Female	20 - 29 years	Shared accommodation with non-relative	More than 1 year	5	3	5	2	2	3	4	4	2	3	4	2	4	2	2	2	3	3	3	3	2	2	3	3	3	4	4	4	3	2	4	4
Health professional (physician, dentist, pharmacist, nurse, dietician, audiologist, optometrist, occupational/physical therapist)		Jeddah	No	5 - 10 years	Non-Saudi	Single	Male	20 - 29 years	Live alone	More than 1 year	5	5		1	1	3	5	3	2	5	5	2	5	1	2	1	4	4	3	4	4	4	4	1	3	4	5	3	5	1	5	5
Health professional (physician, dentist, pharmacist, nurse, dietician, audiologist, optometrist, occupational/physical therapist)	Hospital	Jeddah	Yes	>10 years	Non-Saudi	Married	Female	30 - 39 years	Shared accommodation with non-relative	6 months - 1 year	5	5	5	5	2	4	4	2	1	5	3	5	3	5	3	4	5	5	5	5	5	5	3	5	4	3	5	3	4	5	4	4
Health professional (physician, dentist, pharmacist, nurse, dietician, audiologist, optometrist, occupational/physical therapist)		Jeddah	Yes	5 - 10 years	Non-Saudi	Married	Female	30 - 39 years	Shared accommodation with non-relative	More than 1 year	5	4	5	5	4	5	5	5	5	5	4	5	4	5	3	4	5	5	5	5	5	5	5	5	4	4	5	2	5	4	1	2
Health professional (physician, dentist, pharmacist, nurse, dietician, audiologist, optometrist, occupational/physical therapist)	Hospital	Jeddah	No	>10 years	Non-Saudi	Married	Female	40 - 49 years	Live with your family	Not applicable	5	5	5	2	2	3	5	3	3	5	5	5	4	5	5	5	5	5	5	5	5	5	5	5	5	5	5	1	5	3	3	4
Health associate professional (medical imaging technician, pharmacy technician, dental technician, optician, emergency medical technician)	Hospital	Madinah	Yes	>10 years	Saudi	Single	Male	40 - 49 years	Live with your family	Not applicable	4	4	4	4	1	3	4	5	4	3	4	2	3	3	3	2	4	3	2	3	2	2	4	3	4	4	3	3	5	2	5	4
Health associate professional (medical imaging technician, pharmacy technician, dental technician, optician, emergency medical technician)	Hospital	Dammam	Yes	>10 years	Saudi		Female	30 - 39 years	Live with your family	Not applicable	4	3	2	4	3	4	4	3	2	4	2	4	2	4	3	4	4	3	3	4	3	3	3	1	2	3	2	3	3	3	3	2
Health professional (physician, dentist, pharmacist, nurse, dietician, audiologist, optometrist, occupational/physical therapist)	Hospital	Madinah	Yes	5 - 10 years	Non-Saudi	Single	Female	40 - 49 years	Shared accommodation with non-relative	More than 1 year	5	3	4	2	2	2	4	3	3	4	4	2	4	2	3	4	4	4	2	2	2	2	2	2	4	3	4	4	4	2	4	3
Health professional (physician, dentist, pharmacist, nurse, dietician, audiologist, optometrist, occupational/physical therapist)	Hospital	Jeddah	Yes	5 - 10 years	Non-Saudi	Single	Female	30 - 39 years	Live alone	More than 1 year	5	5	5	2	5	4	3	2	1	4	2	2	3	3	2	3	5	5	5	5	5	5	5	1	1	5	3	3	3	4	4	3
Health professional (physician, dentist, pharmacist, nurse, dietician, audiologist, optometrist, occupational/physical therapist)	Hospital	Al Ahsa	Yes	>10 years	Saudi	Married	Female	40 - 49 years	Live alone	Not applicable	2	3	3	3	2	4	5	4	3	4	3	2	4	5	2	3	4	2	2	2	3	2	2	3	3	2	4	4	4	3	4	4
Health professional (physician, dentist, pharmacist, nurse, dietician, audiologist, optometrist, occupational/physical therapist)	Hospital	Jeddah	Yes	5 - 10 years	Non-Saudi	Married	Female	40 - 49 years	Live with your family	More than 1 year	3	5	5	1	3	2	3	3	3	3	3	3	2	2	4	3	5	5	5	2		5	5	5	5	5	2	3	5	5	5	5
Health professional (physician, dentist, pharmacist, nurse, dietician, audiologist, optometrist, occupational/physical therapist)	Hospital	Jeddah	Yes	>10 years	Non-Saudi	Single	Female	30 - 39 years	Live alone	More than 1 year	4	4	4	2	2	3	3	3	3	4	4	4	4	2	3	2	4	3	3	4	3	3	3	3	2	3	3	3	3	3	3	3
Health professional (physician, dentist, pharmacist, nurse, dietician, audiologist, optometrist, occupational/physical therapist)	Hospital	Jeddah	No	>10 years	Non-Saudi	Married	Female	40 - 49 years	Live with your family	Not applicable	4	5	4	1	5	4	5	5	3	5	3	5	5	5	4	3	5	4	1	3	3	3	4	3	5	3	3	1	4	3	4	3
Health professional (physician, dentist, pharmacist, nurse, dietician, audiologist, optometrist, occupational/physical therapist)	Hospital	Jeddah	No	>10 years	Non-Saudi	Single	Female	40 - 49 years	Shared accommodation with non-relative	More than 1 year	5	5	5	5	5	3	3	1	1	3	3	4	2	4	3	3	5	5	4	5	5	5	5	5	1	3	3	3	3	3	3	3
Health professional (physician, dentist, pharmacist, nurse, dietician, audiologist, optometrist, occupational/physical therapist)	Hospital	Jeddah	No	>10 years	Saudi	Single	Female	30 - 39 years	Live with your family	Not applicable	3	5	3	3	3	3	5	4	3	3	3	4	4	4	4	4	4	3	5	3	3	3	2	3	3	3	4	3	5	4	4	4
Health professional (physician, dentist, pharmacist, nurse, dietician, audiologist, optometrist, occupational/physical therapist)	Hospital	Jeddah	No	5 - 10 years	Non-Saudi	Married	Female		Live with your family	Not applicable	5	3	3	3	1	3	5	3	3	3	3	3	3	3	3	3	4	2	2	3	2	1	3	2	2	2	5	5	3	1	5	5

## Sheet: Codebook
Code	Description	Response ID	Options
PROF	Profession		a. Health professionals (e.g., physician, dentist, pharmacist, nurse, dietician, audiologist, optometrist, occupational/physical therapist)
			b. Health associate professionals (e.g., medical imaging technician, pharmacy technician, dental technician, optician, emergency medical technician)
			c. Personal care workers (e.g., nursing aide, dental aide, pharmacy aide, phlebotomist, patient care aide)
			d. Health management and support personnel (e.g., managerial staff, social workers, information and technology, trade workers, cafeteria staff, clerical workers, human resources, environmental services)
			e. Other health service providers (e.g., members of the armed forces, student intern, hospital volunteer)
CITY	City		a. Riyadh
			b. Jeddah
			c. Al Ahsa
			d. Dammam
			e. Madinah
			f. Other
COVIDPTS	Work with patients with COVID	Do you work directly with patients who have COVID-19?	a. no
			b. yes
EXP	Years of experience		a. < 5 years
			b. 5-10 years
			c. > 10 years
NAT	Nationality		a. Saudi
			b. Non-Saudi
MS	Marital status		a. Married
			b. Single
GEN	Gender		a. Male
			b. Female
AGE	Age		a. 20-29 years
			b. 30-39 years
			c. 40-49 years
			d. > 50 years
HS	Housing situation		a. Live with your family
			b. Live alone
			c. Shared accommodation with non-relative
TMFAM	Time away from family	How long have you been away from your family (husband, wife, children, parents)?	a. < 6 months
			b. 6 months-1 year
			c. More than 1 year
			Not applicable
JD1	COVID-related job demands	During the COVID pandemic, there are more demands at work.	a.strongly disagree
			b. disagree
			c. neutral
			d. agree
			e. strongly agree
JD2	COVID-related job demands	Since the pandemic, I feel like I have a lot to do at work.	a.strongly disagree
			b. disagree
			c. neutral
			d. agree
			e. strongly agree
JD3	COVID-related job demands	My job requires so much from me now.	a.strongly disagree
			b. disagree
			c. neutral
			d. agree
			e. strongly agree
PD1	Personal demand_loneliness	Since the COVID pandemic, I often feel lonely.	a.strongly disagree
			b. disagree
			c. neutral
			d. agree
			e. strongly agree
PD2	Personal demand_loneliness	I frequently feel left out since the COVID pandemic.	a.strongly disagree
			b. disagree
			c. neutral
			d. agree
			e. strongly agree
PD3	Personal demand_loneliness	During the pandemic, I regularly feel isolated from others.	a.strongly disagree
			b. disagree
			c. neutral
			d. agree
			e. strongly agree
ORGS1	Job resources_organizational support	I have access to appropriate personal protective equipment (masks, gloves, gowns).	a.strongly disagree
			b. disagree
			c. neutral
			d. agree
			e. strongly agree
ORGS2	Job resources_organizational support	I am certain my organization would take care of my needs if I become infected with the COVID-19 virus.	a.strongly disagree
			b. disagree
			c. neutral
			d. agree
			e. strongly agree
ORGS3	Job resources_organizational support	As work demands increase, I can get the support I need from the organization.	a.strongly disagree
			b. disagree
			c. neutral
			d. agree
			e. strongly agree
ORGS4	Job resources_organizational support	During the COVID-19 pandemic, I have had access to up-to-date information and communication from the organization.	a.strongly disagree
			b. disagree
			c. neutral
			d. agree
			e. strongly agree
RES1	Personal resources_resilience	I tend to bounce back quickly after hard times	a.strongly disagree
			b. disagree
			c. neutral
			d. agree
			e. strongly agree
RES2	Personal resources_resilience	I have a hard time making it through stressful events.	a.strongly disagree
			b. disagree
			c. neutral
			d. agree
			e. strongly agree
RES3	Personal resources_resilience	It does not take me long to recover from a stressful event.	a.strongly disagree
			b. disagree
			c. neutral
			d. agree
			e. strongly agree
RES4	Personal resources_resilience	It is hard for me to snap back when something bad happens (modified “snap back” to “feel like my normal self”)	a.strongly disagree
			b. disagree
			c. neutral
			d. agree
			e. strongly agree
RES5	Personal resources_resilience	I usually come through difficult times with little trouble.	a.strongly disagree
			b. disagree
			c. neutral
			d. agree
			e. strongly agree
RES6	Personal resources_resilience	I tend to take a long time to get over set-backs in my life.	a.strongly disagree
			b. disagree
			c. neutral
			d. agree
			e. strongly agree
BURN1	Burnout	Since the pandemic, work is emotionally exhausting.	a.strongly disagree
			b. disagree
			c. neutral
			d. agree
			e. strongly agree
BURN2	Burnout	I feel burned out due to my work during the COVID19 pandemic.	a.strongly disagree
			b. disagree
			c. neutral
			d. agree
			e. strongly agree
BURN3	Burnout	My work frustrates me quite a bit since the pandemic.	a.strongly disagree
			b. disagree
			c. neutral
			d. agree
			e. strongly agree
BURN4	Burnout	I frequently feel worn out at the end of the working day since the COVID19 pandemic.	a.strongly disagree
			b. disagree
			c. neutral
			d. agree
			e. strongly agree
BURN5	Burnout	During the pandemic, I feel exhausted in the morning at the thought of another day at work.	a.strongly disagree
			b. disagree
			c. neutral
			d. agree
			e. strongly agree
BURN6	Burnout	Every working hour is tiring for me since the COVID19 pandemic.	a.strongly disagree
			b. disagree
			c. neutral
			d. agree
			e. strongly agree
BURN7	Burnout	I never have enough energy for family and friends during my leisure time since the COVID19 pandemic	a.strongly disagree
			b. disagree
			c. neutral
			d. agree
			e. strongly agree
WENG1	Work engagement	At my work, I feel bursting with energy since the COVID-19 pandemic.	a.strongly disagree
			b. disagree
			c. neutral
			d. agree
			e. strongly agree
WENG2	Work engagement	I am enthusiastic about my job during the pandemic.	a.strongly disagree
			b. disagree
			c. neutral
			d. agree
			e. strongly agree
WENG3	Work engagement	I am immersed in my work since the pandemic.	a.strongly disagree
			b. disagree
			c. neutral
			d. agree
			e. strongly agree
WELL1	Well-being	I feel that life is meaningful.	a.strongly disagree
			b. disagree
			c. neutral
			d. agree
			e. strongly agree
WELL2	Well-being	I enjoy my life.	a.strongly disagree
			b. disagree
			c. neutral
			d. agree
			e. strongly agree
WELL3	Well-being	I hold goals and beliefs that affirm a sense of direction in life, and I feel that life has purpose and meaning.	a.strongly disagree
			b. disagree
			c. neutral
			d. agree
			e. strongly agree
WELL4	Well-being	In the last three months, I have had difficulty sleeping. (modified to from have had no difficulty sleeping)	a.strongly disagree
			b. disagree
			c. neutral
			d. agree
			e. strongly agree
WELL5	Well-being	My mental health is generally excellent.	a.strongly disagree
			b. disagree
			c. neutral
			d. agree
			e. strongly agree
WELL6	Well-being	My physical health is generally excellent.	a.strongly disagree
			b. disagree
			c. neutral
			d. agree
			e. strongly agree
